# Supplementary material for: 1-Carboxy­methyl-2-ethyl-4-methyl-1H-imidazol-3-ium chloride monohydrate
Source: Acta Crystallogr Sect E Struct Rep Online. 2009 Apr 22;65(Pt 5):o1081. doi: 10.1107/S1600536809013403 (PMC2977760; doi:10.1107/S1600536809013403)
Supplement: Supplementary file 2 [file e-65-o1081-Isup2.hkl]

# 
# h,k,l, Fc-squared, Fo-squared, sigma(Fo-squared) and status flag 
# 
data_I
_shelx_title ' Y2709 in P2(1)/n' 
_shelx_refln_list_code          4 
_shelx_F_calc_maximum      110.93 
_exptl_crystal_F_000       472.00 
_reflns_d_resolution_high  0.7703 
 
loop_ 
 _symmetry_equiv_pos_as_xyz 
 'x, y, z' 
 '-x+1/2, y+1/2, -z+1/2' 
 '-x, -y, -z' 
 'x-1/2, -y-1/2, z-1/2' 
 
_cell_length_a    11.0772 
_cell_length_b     8.4542 
_cell_length_c    11.9377 
_cell_angle_alpha  90.000 
_cell_angle_beta   90.265 
_cell_angle_gamma  90.000 
 
_shelx_F_squared_multiplier     1.000 
 
loop_ 
 _refln_index_h 
 _refln_index_k 
 _refln_index_l 
 _refln_F_squared_calc 
 _refln_F_squared_meas 
 _refln_F_squared_sigma 
 _refln_observed_status 
   2   0   0      302.73      262.62      2.77 o 
   4   0   0       23.04       23.33      3.19 o 
   6   0   0       10.34       14.77      2.42 o 
  10   0   0     1963.90     2043.30     62.28 o 
  12   0   0       37.14       39.44      8.70 o 
   1   1   0      244.37      224.45      2.25 o 
   2   1   0       83.56       70.82      1.74 o 
   3   1   0        3.96        9.68      1.01 o 
   4   1   0      342.78      391.71      3.16 o 
   5   1   0     4407.24     4644.21     55.41 o 
   6   1   0        2.36        1.10      0.62 o 
   7   1   0      532.01      548.35      6.98 o 
   8   1   0      154.98      166.23      4.46 o 
   9   1   0      159.83      160.45      5.99 o 
  10   1   0       29.41       31.85      4.66 o 
  11   1   0       18.01       17.57      2.86 o 
  12   1   0      187.67      180.35      7.91 o 
  13   1   0      129.96      122.62      9.23 o 
   0   2   0     3590.35     3557.28     28.18 o 
   1   2   0    10122.50    10475.11     34.99 o 
   2   2   0     8124.34     8245.39     30.31 o 
   3   2   0       79.50       71.91      3.04 o 
   4   2   0      838.87      922.68      9.53 o 
   5   2   0      111.98      124.29      3.41 o 
   6   2   0      886.63      961.38     14.53 o 
   7   2   0     1043.83     1056.14     19.39 o 
   8   2   0        2.06        3.51      0.80 o 
   9   2   0      678.98      658.91     11.94 o 
  10   2   0       21.23       18.84      2.99 o 
  11   2   0       69.50       83.41      6.59 o 
  12   2   0      147.17      146.82     11.47 o 
  13   2   0       14.18       15.29      4.63 o 
   1   3   0      400.45      402.60      4.29 o 
   2   3   0      714.58      752.51      7.07 o 
   3   3   0     2069.57     2085.15     19.08 o 
   4   3   0     1184.72     1198.03     25.49 o 
   5   3   0       97.75       92.22      5.33 o 
   6   3   0     2410.55     2528.05     28.04 o 
   7   3   0      366.09      383.60      9.67 o 
   8   3   0      466.77      469.26     12.63 o 
   9   3   0        5.42       10.55      2.55 o 
  10   3   0      405.87      380.46     12.19 o 
  11   3   0      285.45      316.32     11.02 o 
  12   3   0        3.17        4.43      2.30 o 
  13   3   0       23.42       17.82      6.20 o 
   0   4   0       78.67       85.85      7.67 o 
   1   4   0     3476.76     3552.75     71.14 o 
   2   4   0       62.94       57.61      5.66 o 
   3   4   0     1079.17     1111.74     13.88 o 
   4   4   0       21.01       17.89      2.03 o 
   5   4   0     1055.22     1189.03     18.55 o 
   6   4   0       55.27       61.08      9.88 o 
   7   4   0      148.24      135.10     13.32 o 
   8   4   0      262.62      251.21      8.55 o 
   9   4   0      528.22      518.88     17.05 o 
  10   4   0       18.52       17.95      4.20 o 
  11   4   0      650.56      659.24     20.26 o 
  12   4   0        4.74        1.91      1.97 o 
  13   4   0        4.19        7.87      5.02 o 
   1   5   0        3.94        8.07      1.68 o 
   2   5   0       61.66       78.39      5.54 o 
   3   5   0      344.22      360.17      7.02 o 
   4   5   0     2071.33     2150.96     25.26 o 
   5   5   0      629.74      638.43     12.05 o 
   6   5   0      696.58      724.55     16.58 o 
   7   5   0      472.97      495.52     16.73 o 
   8   5   0        5.74        4.35      2.44 o 
   9   5   0        0.50        4.13      2.94 o 
  10   5   0        0.04        2.44      2.08 o 
  11   5   0       97.69      101.95      8.87 o 
  12   5   0      108.46      100.50     14.83 o 
   0   6   0        7.94       11.55      3.63 o 
   1   6   0      107.96      116.75      9.48 o 
   2   6   0     1571.95     1724.50     27.26 o 
   3   6   0      321.34      329.65     10.82 o 
   4   6   0       62.83       45.71      5.26 o 
   5   6   0        8.24        7.91      1.61 o 
   6   6   0     1066.54     1043.48     31.23 o 
   7   6   0        3.72        2.94      2.01 o 
   8   6   0       39.33       47.25      8.80 o 
   9   6   0        7.42       10.42      3.10 o 
  10   6   0      283.40      252.48     15.58 o 
  11   6   0       24.55       20.46      5.09 o 
  12   6   0       47.75       38.58     11.56 o 
   1   7   0       12.79       16.63      3.09 o 
   2   7   0       10.75       11.69      2.43 o 
   3   7   0      524.61      537.27     10.47 o 
   4   7   0       82.67       81.08      5.06 o 
   5   7   0     2503.42     2585.39     47.22 o 
   6   7   0       59.30       70.82      9.70 o 
   7   7   0       26.37       35.47      7.51 o 
   8   7   0        2.39        4.67      2.21 o 
   9   7   0      233.71      214.21     24.53 o 
  10   7   0       26.71       30.96      8.19 o 
  11   7   0       69.69       48.98     13.43 o 
   0   8   0     1603.82     1370.81     47.59 o 
   1   8   0        5.52        5.64      2.83 o 
   2   8   0        1.28        1.53      1.91 o 
   3   8   0        1.32        4.79      1.57 o 
   4   8   0       16.60       14.60      3.01 o 
   5   8   0       10.91       17.18      5.49 o 
   6   8   0        3.03        3.89      2.05 o 
   7   8   0       19.90       18.87      3.53 o 
   8   8   0      185.40      168.71     17.84 o 
   9   8   0        0.28        2.40      2.28 o 
   1   9   0        1.34        2.30      2.05 o 
   2   9   0        1.29        2.81      1.81 o 
   3   9   0       52.57       57.18      8.15 o 
   4   9   0      469.62      519.83     19.33 o 
   5   9   0       54.89       53.78      9.87 o 
   6   9   0       21.08       21.93      6.00 o 
   7   9   0      133.11      101.79     20.30 o 
   8   9   0       14.42       19.03      5.81 o 
   0  10   0       31.14       32.72      8.95 o 
   1  10   0      191.22      202.83      9.01 o 
   2  10   0       68.35       60.07     15.19 o 
   3  10   0      119.49      111.38     17.16 o 
   4  10   0       13.01       16.08      5.04 o 
   5  10   0        9.19       10.57      4.35 o 
 -11   0   1      646.87      636.97     14.83 o 
  -9   0   1      160.93      164.69      9.47 o 
  -7   0   1       10.18       12.32      2.70 o 
  -5   0   1     1355.31     1284.18     14.18 o 
  -3   0   1      609.13      559.68      5.35 o 
   3   0   1      109.95      109.58      2.19 o 
   5   0   1     1113.42     1185.72     16.61 o 
   7   0   1       70.12       90.84      4.35 o 
   9   0   1     1910.09     2153.27     61.26 o 
  11   0   1      401.21      403.18     12.27 o 
 -13   1   1      503.46      518.54     23.07 o 
 -12   1   1      348.93      362.22     10.47 o 
 -11   1   1      381.92      368.16     21.24 o 
 -10   1   1       32.79       32.43      4.48 o 
  -9   1   1      681.24      698.99      8.00 o 
  -8   1   1      156.81      160.12      4.32 o 
  -7   1   1       65.24       73.32      4.13 o 
  -6   1   1      105.71       89.27      4.06 o 
  -5   1   1     1675.53     1674.34     13.63 o 
  -4   1   1     1690.21     1691.03     11.04 o 
  -3   1   1     9282.55     9758.21     38.46 o 
  -2   1   1      614.82      640.62      5.27 o 
  -1   1   1     1060.77      895.38      6.16 o 
   1   1   1     4328.27     4332.92     19.47 o 
   2   1   1      217.94      189.73      1.96 o 
   3   1   1     3562.28     3476.45      8.61 o 
   4   1   1     3048.72     3152.35     19.64 o 
   5   1   1      253.27      238.42      3.20 o 
   6   1   1      115.76       92.18      2.80 o 
   7   1   1     1142.59     1142.95     15.57 o 
   8   1   1      283.43      303.57      6.31 o 
   9   1   1      295.29      285.14      5.55 o 
  10   1   1      865.67      888.40     14.23 o 
  11   1   1      151.99      144.65      4.65 o 
  12   1   1       23.45       22.60      5.76 o 
 -13   2   1        6.82        3.07      2.71 o 
 -12   2   1        0.83        2.05      2.19 o 
 -11   2   1      402.14      416.63     16.68 o 
 -10   2   1       39.43       33.16      6.12 o 
  -9   2   1        3.34        3.79      2.06 o 
  -8   2   1      323.24      320.32      6.54 o 
  -7   2   1     1900.23     1895.96     18.80 o 
  -6   2   1     1225.63     1240.56     12.98 o 
  -5   2   1      660.93      657.75     10.98 o 
  -4   2   1      105.52      111.17      3.16 o 
  -3   2   1      386.28      386.40      4.39 o 
  -2   2   1        1.12        3.54      0.63 o 
  -1   2   1      806.41      897.49      4.74 o 
   0   2   1     1435.00     1396.01      6.14 o 
   1   2   1       18.72       24.81      2.38 o 
   2   2   1    12191.52    12752.17    167.08 o 
   3   2   1    11726.04    12306.79    132.78 o 
   4   2   1      133.99      111.65      2.38 o 
   5   2   1     1209.49     1374.06     14.37 o 
   6   2   1       28.92       34.44      2.56 o 
   7   2   1      318.08      340.47      5.69 o 
   8   2   1      152.93      158.37      4.98 o 
   9   2   1      255.02      254.84      6.97 o 
  10   2   1      877.99      880.59     33.11 o 
  11   2   1      350.07      357.65      8.81 o 
  12   2   1      113.81      111.84      8.01 o 
  13   2   1      386.97      398.71     18.71 o 
 -13   3   1      180.73      185.16      7.43 o 
 -12   3   1       58.81       54.74     15.01 o 
 -11   3   1      139.13      138.97      9.25 o 
 -10   3   1        0.18        1.91      2.23 o 
  -9   3   1       38.94       59.65      9.25 o 
  -8   3   1       59.97       66.78     13.01 o 
  -7   3   1      433.98      424.50     14.64 o 
  -6   3   1       25.88       27.60      4.42 o 
  -5   3   1       72.81       65.29      7.76 o 
  -4   3   1     1768.18     2018.11     22.34 o 
  -3   3   1       42.67       34.37      2.28 o 
  -2   3   1     3796.94     4015.29     28.39 o 
  -1   3   1     2932.14     3049.85     12.93 o 
   0   3   1      632.09      645.82      7.15 o 
   1   3   1      266.07      259.79      4.34 o 
   2   3   1     2510.37     2683.38     16.22 o 
   3   3   1      321.15      285.08      3.69 o 
   4   3   1      981.68     1080.84      7.73 o 
   5   3   1      302.86      237.10      3.93 o 
   6   3   1       56.52       75.89      7.63 o 
   7   3   1        0.96        4.24      1.97 o 
   8   3   1      570.82      545.04     13.46 o 
   9   3   1      745.48      735.05     13.96 o 
  10   3   1       75.24       68.51      9.31 o 
  11   3   1       14.90       14.74      4.95 o 
  12   3   1        0.22        1.65      1.43 o 
  13   3   1        5.95        6.51      6.38 o 
 -13   4   1       57.58       35.89     10.94 o 
 -12   4   1       19.90       22.45      6.74 o 
 -11   4   1       80.66       73.19     12.02 o 
 -10   4   1       93.49       94.74     14.64 o 
  -9   4   1        8.45        4.22      2.50 o 
  -8   4   1       42.48       60.40     12.05 o 
  -7   4   1       22.45       26.11      5.66 o 
  -6   4   1      442.55      452.12     11.68 o 
  -5   4   1      107.79      112.54      5.87 o 
  -4   4   1      793.08      739.67     11.34 o 
  -3   4   1       30.27       37.86      3.38 o 
  -2   4   1      354.68      347.55      6.29 o 
  -1   4   1      447.18      423.70      7.42 o 
   0   4   1      971.84      997.62     12.09 o 
   1   4   1       25.90       26.20      3.70 o 
   2   4   1      311.70      393.93      6.95 o 
   3   4   1      872.99      880.51     10.54 o 
   4   4   1     5705.91     6265.10     36.75 o 
   5   4   1      403.14      406.02     14.05 o 
   6   4   1        5.47        8.56      2.22 o 
   7   4   1        9.14        8.03      2.46 o 
   8   4   1      464.38      492.20     10.40 o 
   9   4   1       40.98       36.46      6.24 o 
  10   4   1      301.61      332.45      9.17 o 
  11   4   1      151.50      140.69     13.09 o 
  12   4   1      188.12      195.18     10.33 o 
  13   4   1        8.92       11.72      4.66 o 
 -12   5   1      229.98      237.57     12.18 o 
 -11   5   1       68.94       57.38     14.75 o 
 -10   5   1       43.45       45.84      8.25 o 
  -9   5   1        9.90       11.79      3.72 o 
  -8   5   1        4.41        6.80      2.58 o 
  -7   5   1      137.70      145.04     14.28 o 
  -6   5   1     1107.20     1151.21     23.67 o 
  -5   5   1       14.97       12.17      1.87 o 
  -4   5   1       45.26       37.02      3.83 o 
  -3   5   1      200.66      178.44      4.73 o 
  -2   5   1     1767.79     1829.55     17.02 o 
  -1   5   1     1664.40     1717.67     33.58 o 
   0   5   1       87.48       99.41      4.43 o 
   1   5   1        0.09        1.03      1.68 o 
   2   5   1      883.73      877.44     14.44 o 
   3   5   1      205.15      182.73      6.94 o 
   4   5   1       12.05        7.84      1.25 o 
   5   5   1      267.39      269.65      5.49 o 
   6   5   1      145.25      170.27     15.44 o 
   7   5   1      325.38      335.33      9.83 o 
   8   5   1      858.81      853.44     18.84 o 
   9   5   1       22.50       27.19      4.57 o 
  10   5   1        8.59       16.32      4.06 o 
  11   5   1      200.00      200.26      9.71 o 
  12   5   1        7.57        5.87      6.08 o 
 -12   6   1       11.13        7.57      3.08 o 
 -11   6   1       16.93       21.04      6.40 o 
 -10   6   1       18.23       19.06      4.82 o 
  -9   6   1       70.20       73.73     10.89 o 
  -8   6   1      610.95      554.92     45.83 o 
  -7   6   1      337.98      354.86     13.27 o 
  -6   6   1      133.00      147.23     11.90 o 
  -5   6   1      201.40      196.45     11.92 o 
  -4   6   1       26.46       27.06      3.70 o 
  -3   6   1       23.58       24.50      3.53 o 
  -2   6   1       74.99       76.64      5.22 o 
  -1   6   1       12.97       17.32      2.78 o 
   0   6   1      255.46      262.22      7.86 o 
   1   6   1      631.10      607.06     13.72 o 
   2   6   1      748.62      784.46     16.14 o 
   3   6   1      520.59      519.81     11.89 o 
   4   6   1       69.83       62.56      6.11 o 
   5   6   1      516.22      524.75     14.25 o 
   6   6   1      962.37     1011.58     20.87 o 
   7   6   1      268.74      291.62     10.82 o 
   8   6   1      460.30      474.64     12.06 o 
   9   6   1       95.22       87.92     13.30 o 
  10   6   1       51.21       54.09     11.90 o 
  11   6   1      113.33      104.75      8.58 o 
  12   6   1       81.14       62.73     31.52 o 
 -11   7   1        0.19        2.06      2.75 o 
 -10   7   1       43.84       37.56     10.82 o 
  -9   7   1      171.26      168.07     13.04 o 
  -8   7   1       51.90       41.67      8.78 o 
  -7   7   1      120.98      108.79     15.21 o 
  -6   7   1       67.76       66.15     10.59 o 
  -5   7   1      195.21      202.99     12.28 o 
  -4   7   1      107.24      103.48      9.84 o 
  -3   7   1       67.15       73.17      9.06 o 
  -2   7   1       61.02       65.66      6.73 o 
  -1   7   1        0.62        6.30      2.71 o 
   0   7   1       19.51       23.63      4.34 o 
   1   7   1      156.32      176.39     12.36 o 
   2   7   1       36.64       38.65      6.61 o 
   3   7   1       17.99       24.58      4.26 o 
   4   7   1        1.26        3.93      2.20 o 
   5   7   1       13.66       15.30      3.31 o 
   6   7   1      283.20      287.81     11.61 o 
   7   7   1        2.87        7.68      3.02 o 
   8   7   1        3.14        3.95      2.24 o 
   9   7   1       54.51       54.66     11.48 o 
  10   7   1        8.02        5.77      2.26 o 
  11   7   1        0.97        4.09      2.31 o 
  -9   8   1      223.60      217.71     16.24 o 
  -8   8   1      244.11      224.59     21.80 o 
  -7   8   1      190.39      202.10     13.58 o 
  -6   8   1        0.28        3.42      2.35 o 
  -5   8   1       11.38        9.35      3.49 o 
  -4   8   1      163.63      149.38      6.89 o 
  -3   8   1       25.13       24.67      4.84 o 
  -2   8   1        0.63        3.59      1.87 o 
  -1   8   1      231.81      206.81     14.13 o 
   0   8   1      989.86     1044.15     20.59 o 
   1   8   1      321.23      350.60     14.10 o 
   2   8   1      238.32      246.10      8.16 o 
   3   8   1      166.74      192.41      8.34 o 
   4   8   1        8.83        8.26      2.27 o 
   5   8   1      250.44      270.12     11.35 o 
   6   8   1      278.44      265.18     10.95 o 
   7   8   1        8.76        7.41      2.88 o 
   8   8   1      374.20      363.42     14.54 o 
   9   8   1      378.81      396.15     15.74 o 
  -8   9   1        1.59        2.58      1.63 o 
  -7   9   1        0.30        2.95      2.70 o 
  -6   9   1       83.54       81.41     13.16 o 
  -5   9   1       54.47       51.88      8.65 o 
  -4   9   1       30.16       32.46      6.53 o 
  -3   9   1      237.40      245.34     14.69 o 
  -2   9   1      259.10      267.01     12.90 o 
  -1   9   1       31.81       35.59      7.04 o 
   0   9   1      172.22      177.07     13.60 o 
   1   9   1        0.98        5.19      2.25 o 
   2   9   1       35.31       35.02      6.45 o 
   3   9   1        7.81        7.23      2.69 o 
   4   9   1      400.09      410.29     14.97 o 
   5   9   1       28.27       31.24      6.98 o 
   6   9   1       44.35       40.81      7.89 o 
   7   9   1      131.85      108.99     18.37 o 
   8   9   1      209.38      206.86     11.25 o 
  -5  10   1       34.29       32.33      8.52 o 
  -4  10   1        1.70        3.49      1.99 o 
  -3  10   1      113.53       88.91     20.09 o 
  -2  10   1        0.83        4.34      2.87 o 
  -1  10   1        6.41        8.75      2.76 o 
   0  10   1       15.83       15.40      4.28 o 
   1  10   1       99.01       93.22     14.16 o 
   2  10   1      251.90      281.13     15.05 o 
   3  10   1      107.46      111.56     17.32 o 
   4  10   1       34.00       34.52      8.77 o 
   5  10   1        0.21        4.77      2.66 o 
 -14   0   2      221.98      213.43     15.10 o 
 -12   0   2       65.25       52.38     14.74 o 
 -10   0   2     1100.11     1223.74     26.61 o 
  -8   0   2     2028.42     2210.19     27.34 o 
  -6   0   2      423.81      368.40      7.16 o 
  -4   0   2     2493.03     2348.44     33.83 o 
  -2   0   2      119.35      120.27      3.05 o 
   0   0   2     3656.68     3890.23     12.26 o 
   4   0   2     2419.22     2484.31     22.02 o 
   6   0   2     1571.37     1563.84     34.90 o 
   8   0   2      150.57      166.27      7.42 o 
  10   0   2      239.30      257.55     11.16 o 
  12   0   2      425.61      432.26     18.20 o 
 -14   1   2       87.64       60.93     15.28 o 
 -13   1   2      201.98      197.55     12.18 o 
 -12   1   2      390.11      401.15      9.47 o 
 -11   1   2      343.94      354.41     10.25 o 
 -10   1   2      173.77      164.87      5.72 o 
  -9   1   2      235.03      220.35      7.56 o 
  -8   1   2        5.50        5.78      1.25 o 
  -7   1   2        2.12        4.88      1.14 o 
  -6   1   2      465.83      515.70     11.86 o 
  -5   1   2     1733.60     1778.83     24.21 o 
  -4   1   2       70.79       59.08      2.25 o 
  -3   1   2     4596.05     4676.85     15.50 o 
  -2   1   2      781.56      792.20      6.80 o 
  -1   1   2        0.25        3.27      0.88 o 
   0   1   2     7471.24     7565.90     25.18 o 
   1   1   2      522.66      465.42      4.10 o 
   2   1   2      218.03      179.96      1.97 o 
   3   1   2        9.00       13.65      1.46 o 
   4   1   2      621.52      636.69      6.14 o 
   5   1   2      872.64      851.95      9.07 o 
   6   1   2      789.05      826.19     13.45 o 
   7   1   2      533.08      501.19      9.57 o 
   8   1   2       79.79       80.86      4.21 o 
   9   1   2       26.95       26.39      3.40 o 
  10   1   2      526.18      528.04     10.52 o 
  11   1   2        5.82        8.79      2.02 o 
  12   1   2      101.38       92.23     25.25 o 
  13   1   2        1.96        2.83      2.90 o 
 -14   2   2       35.82       27.94     10.91 o 
 -13   2   2       19.39       13.83      3.49 o 
 -12   2   2       17.61       14.70      3.98 o 
 -11   2   2      105.32       99.37     12.32 o 
 -10   2   2      223.97      240.19      9.45 o 
  -9   2   2      200.33      191.49      7.69 o 
  -8   2   2       14.65       13.83      1.87 o 
  -7   2   2     1251.80     1275.56     16.36 o 
  -6   2   2        3.82       10.19      1.39 o 
  -5   2   2      185.74      210.12      4.21 o 
  -4   2   2      530.68      500.32     13.09 o 
  -3   2   2      644.25      576.54      6.97 o 
  -2   2   2      429.88      418.36      6.61 o 
  -1   2   2     1795.10     1812.08     13.92 o 
   0   2   2       14.40       14.76      1.43 o 
   1   2   2     4068.83     4036.88     14.42 o 
   2   2   2      132.58      124.53      2.23 o 
   3   2   2      727.04      692.38      5.69 o 
   4   2   2       32.42       39.94      2.93 o 
   5   2   2      134.01      126.47      2.40 o 
   6   2   2      137.41      140.99      2.98 o 
   7   2   2      139.55      121.14      3.94 o 
   8   2   2        8.72        6.74      1.16 o 
   9   2   2       26.86       24.88      3.72 o 
  10   2   2       72.38       77.95      5.49 o 
  11   2   2      167.14      189.29      6.54 o 
  12   2   2      254.53      270.81     16.51 o 
  13   2   2      489.81      502.19     20.34 o 
 -13   3   2       63.17       45.24     10.88 o 
 -12   3   2      227.81      234.40     10.51 o 
 -11   3   2       35.24       27.87      6.08 o 
 -10   3   2      615.35      672.50     14.95 o 
  -9   3   2       66.97       67.15     11.21 o 
  -8   3   2      173.25      181.65     11.84 o 
  -7   3   2       12.91       10.97      2.52 o 
  -6   3   2      591.00      609.68     12.54 o 
  -5   3   2      406.81      428.56      9.28 o 
  -4   3   2     3276.03     3238.00     39.45 o 
  -3   3   2        2.79        2.59      0.93 o 
  -2   3   2     2037.53     1978.89     21.60 o 
  -1   3   2       40.18       34.70      2.74 o 
   0   3   2      833.83      850.24      6.95 o 
   1   3   2       63.51       70.34      2.66 o 
   2   3   2      224.76      263.33      3.67 o 
   3   3   2       18.15       23.03      2.63 o 
   4   3   2      135.90      110.99      2.81 o 
   5   3   2      888.96      957.78     11.00 o 
   6   3   2     1031.26      981.77     19.73 o 
   7   3   2      291.50      289.32      8.52 o 
   8   3   2      607.16      594.93     14.52 o 
   9   3   2       84.29       73.71      7.19 o 
  10   3   2       84.20      102.57     11.95 o 
  11   3   2       55.30       47.76     11.24 o 
  12   3   2       15.62       15.95      6.17 o 
  13   3   2       43.52       42.20     22.35 o 
 -13   4   2       59.95       46.07     13.19 o 
 -12   4   2        1.86        4.05      2.47 o 
 -11   4   2      168.17      171.75     14.65 o 
 -10   4   2       37.53       34.43      5.86 o 
  -9   4   2     1226.91     1221.27     19.55 o 
  -8   4   2      125.60      119.67     15.36 o 
  -7   4   2        2.66        5.40      2.36 o 
  -6   4   2      171.75      187.41      9.35 o 
  -5   4   2     1011.73      964.18     16.75 o 
  -4   4   2       89.19       85.14      6.03 o 
  -3   4   2       42.19       51.09      3.03 o 
  -2   4   2       14.66       10.54      1.62 o 
  -1   4   2      740.34      752.64     10.91 o 
   0   4   2        3.67        5.94      1.22 o 
   1   4   2      270.58      258.15      6.34 o 
   2   4   2      532.05      556.29     10.09 o 
   3   4   2     1388.18     1378.71     12.05 o 
   4   4   2      452.33      456.48      7.85 o 
   5   4   2      617.16      559.15      7.61 o 
   6   4   2      127.27      110.02      5.30 o 
   7   4   2        2.18        4.46      1.61 o 
   8   4   2       63.71       76.46      7.65 o 
   9   4   2        1.27        3.56      1.61 o 
  10   4   2       16.93       13.37      2.88 o 
  11   4   2      202.23      214.57      8.20 o 
  12   4   2       49.07       34.29     12.48 o 
  13   4   2      257.74      247.46     22.32 o 
 -12   5   2        8.95        8.92      3.65 o 
 -11   5   2       19.23       26.07      6.67 o 
 -10   5   2      212.52      241.29     12.78 o 
  -9   5   2      145.77      145.64     13.73 o 
  -8   5   2       99.19       99.72     13.07 o 
  -7   5   2       12.22       13.14      3.19 o 
  -6   5   2      244.05      226.15      8.48 o 
  -5   5   2      166.86      146.13      3.33 o 
  -4   5   2      848.20      798.40     15.17 o 
  -3   5   2        4.23        2.44      1.11 o 
  -2   5   2       82.98       63.40      4.62 o 
  -1   5   2      351.68      319.30      7.29 o 
   0   5   2       64.52       61.23      6.48 o 
   1   5   2       15.30       15.46      2.63 o 
   2   5   2      272.15      279.49      6.81 o 
   3   5   2      459.95      511.99     13.88 o 
   4   5   2      248.23      254.21      5.55 o 
   5   5   2       28.25       32.13      3.49 o 
   6   5   2       15.15       15.30      2.29 o 
   7   5   2      252.79      280.37     13.88 o 
   8   5   2      366.37      384.88      9.76 o 
   9   5   2        4.15        4.43      2.14 o 
  10   5   2      120.96      119.36     14.46 o 
  11   5   2       37.03       25.63      7.51 o 
  12   5   2        3.64        6.36      5.18 o 
 -11   6   2        0.21        2.29      2.39 o 
 -10   6   2       12.80       14.62      4.56 o 
  -9   6   2       12.70       16.48      4.35 o 
  -8   6   2      502.11      500.02     19.72 o 
  -7   6   2      114.85      121.48     14.29 o 
  -6   6   2       84.25       98.11     11.99 o 
  -5   6   2      601.29      534.07     30.19 o 
  -4   6   2        6.17        8.58      1.58 o 
  -3   6   2       16.19       17.28      3.24 o 
  -2   6   2       10.26       13.55      2.58 o 
  -1   6   2       72.83       70.93      8.12 o 
   0   6   2       35.86       42.65      6.55 o 
   1   6   2      337.26      336.52     10.94 o 
   2   6   2     1268.14     1316.84     22.11 o 
   3   6   2        8.17       10.81      2.51 o 
   4   6   2       55.88       52.33      6.47 o 
   5   6   2      672.43      687.62     12.65 o 
   6   6   2       87.22       80.92      8.56 o 
   7   6   2       33.64       35.93      7.04 o 
   8   6   2        0.73        1.85      2.93 o 
   9   6   2        0.60        2.34      2.34 o 
  10   6   2      127.76      116.64     17.92 o 
  11   6   2        2.54        3.72      3.01 o 
 -10   7   2      116.76      126.12     17.25 o 
  -9   7   2      122.04      123.32     19.13 o 
  -8   7   2        0.58        3.05      2.08 o 
  -7   7   2        4.31        5.83      2.26 o 
  -6   7   2        8.96        7.57      4.28 o 
  -5   7   2      356.23      364.60     11.78 o 
  -4   7   2       31.15       31.90      5.77 o 
  -3   7   2     1919.06     1920.28     40.05 o 
  -2   7   2       26.27       26.88      4.63 o 
  -1   7   2      412.32      382.16     14.58 o 
   0   7   2      288.05      268.41      8.67 o 
   1   7   2      235.55      216.41     10.05 o 
   2   7   2        3.46        9.49      2.41 o 
   3   7   2       16.74       24.60      4.91 o 
   4   7   2      597.94      613.25     13.65 o 
   5   7   2      473.71      471.41     17.05 o 
   6   7   2      217.53      230.00     13.98 o 
   7   7   2      236.99      254.99     13.97 o 
   8   7   2        6.03        4.11      3.01 o 
   9   7   2      451.15      479.60     16.04 o 
  10   7   2       11.38        8.74      2.95 o 
  -9   8   2       44.23       33.47      9.66 o 
  -8   8   2      138.61      131.14     22.79 o 
  -7   8   2        0.02        3.01      2.47 o 
  -6   8   2       58.13       53.50     11.86 o 
  -5   8   2        5.92        7.92      4.55 o 
  -4   8   2        0.23        5.40      3.03 o 
  -3   8   2       10.03       12.44      3.01 o 
  -2   8   2        4.44        6.61      2.13 o 
  -1   8   2        0.87        2.05      1.47 o 
   0   8   2      222.03      223.41     12.49 o 
   1   8   2       33.95       37.40      5.74 o 
   2   8   2      118.14      137.15      7.78 o 
   3   8   2        0.68        3.78      2.26 o 
   4   8   2       69.71       57.66      8.14 o 
   5   8   2        2.33        4.64      3.16 o 
   6   8   2       22.50       12.95      4.25 o 
   7   8   2       55.75       51.13     10.39 o 
   8   8   2       59.71       46.14      8.14 o 
   9   8   2      187.23      174.49     12.64 o 
  -8   9   2       22.76       27.01      9.24 o 
  -7   9   2        1.58        3.66      2.16 o 
  -6   9   2        8.61       10.64      3.53 o 
  -5   9   2       54.90       48.73      9.49 o 
  -4   9   2      118.35      110.68     16.54 o 
  -3   9   2        0.21        3.61      2.14 o 
  -2   9   2      413.58      378.87     15.40 o 
  -1   9   2        0.07        2.59      1.88 o 
   0   9   2       62.41       61.80     11.16 o 
   1   9   2       26.74       23.18      4.67 o 
   2   9   2       12.04       14.77      3.81 o 
   3   9   2       19.67       20.90      4.76 o 
   4   9   2       38.74       41.99      7.96 o 
   5   9   2        0.44        1.66      2.08 o 
   6   9   2      169.70      187.24     19.63 o 
   7   9   2       18.30       18.56      5.76 o 
   8   9   2       24.14       23.29      6.61 o 
  -5  10   2       54.19       48.39     13.74 o 
  -4  10   2       29.17       23.86      8.03 o 
  -3  10   2        0.63        4.87      4.70 o 
  -2  10   2       37.37       35.57      7.81 o 
  -1  10   2        0.93        4.11      2.90 o 
   0  10   2       12.01       11.94      3.14 o 
   1  10   2      210.41      219.47     12.48 o 
   2  10   2       13.46       11.59      2.99 o 
   3  10   2      165.07      153.24     21.24 o 
   4  10   2        0.01        4.92      2.55 o 
   5  10   2       73.93       61.22     14.98 o 
 -13   0   3        8.22        8.51      4.27 o 
 -11   0   3       43.12       44.73      4.90 o 
  -9   0   3       13.91       16.94      3.69 o 
  -7   0   3      212.93      234.92      9.84 o 
  -5   0   3     1735.55     1735.69     18.30 o 
  -3   0   3      184.42      205.69     13.81 o 
  -1   0   3     3718.58     3610.64     34.46 o 
   1   0   3      100.58      102.32      2.30 o 
   3   0   3        8.65        8.42      2.54 o 
   5   0   3       31.68       25.80      1.80 o 
   7   0   3      227.92      261.21     11.45 o 
   9   0   3      668.07      696.13     13.44 o 
  11   0   3      166.16      158.23      9.73 o 
 -14   1   3        8.47        3.05      2.91 o 
 -13   1   3       78.99       85.29     15.15 o 
 -12   1   3      111.83      114.17     11.87 o 
 -11   1   3      295.00      304.75      8.28 o 
 -10   1   3     1871.53     1887.79     26.89 o 
  -9   1   3      804.20      802.52     12.35 o 
  -8   1   3      316.32      300.73      8.79 o 
  -7   1   3       13.95       13.60      2.14 o 
  -6   1   3        0.69        1.63      0.87 o 
  -5   1   3      235.88      251.46      5.27 o 
  -4   1   3        6.07        6.47      1.06 o 
  -3   1   3     4428.88     4511.73     15.73 o 
  -2   1   3     4102.52     4052.01     18.36 o 
  -1   1   3     6624.35     6812.10     48.37 o 
   0   1   3    12305.45    12433.24    137.42 o 
   1   1   3      305.04      307.17      4.45 o 
   2   1   3     1464.38     1487.18     10.03 o 
   3   1   3     3779.00     3917.67     21.09 o 
   4   1   3     1122.20     1196.50      8.71 o 
   5   1   3      291.53      274.53      3.15 o 
   6   1   3      771.94      748.04      9.71 o 
   7   1   3     1309.90     1265.11     15.94 o 
   8   1   3      439.66      418.54      9.01 o 
   9   1   3       38.55       35.95      3.92 o 
  10   1   3      198.29      196.62      6.51 o 
  11   1   3      165.04      154.77      7.54 o 
  12   1   3       12.43       13.76      7.15 o 
  13   1   3       74.48       57.99     23.24 o 
 -13   2   3      172.43      171.37      9.87 o 
 -12   2   3        4.02        3.66      2.08 o 
 -11   2   3        0.01        2.09      1.93 o 
 -10   2   3      107.20      121.85      8.10 o 
  -9   2   3      135.19      136.93      7.13 o 
  -8   2   3     1178.81     1219.01     18.14 o 
  -7   2   3      760.13      750.89     19.17 o 
  -6   2   3      196.38      190.27      4.71 o 
  -5   2   3     2190.44     2338.91     33.88 o 
  -4   2   3      338.72      269.18      5.14 o 
  -3   2   3     1287.28     1242.21     25.32 o 
  -2   2   3      308.76      275.42      5.55 o 
  -1   2   3      392.46      420.88      4.30 o 
   0   2   3     2035.50     1943.45     16.12 o 
   1   2   3     1128.11     1167.76      6.20 o 
   2   2   3      857.13      899.43      5.82 o 
   3   2   3      589.35      528.50      5.41 o 
   4   2   3       11.27        8.64      1.00 o 
   5   2   3     2527.59     2542.63     30.03 o 
   6   2   3      280.16      256.90      4.23 o 
   7   2   3      126.04      119.43      3.57 o 
   8   2   3       94.07       84.72      3.87 o 
   9   2   3        2.53        4.85      1.28 o 
  10   2   3      233.67      213.84      6.17 o 
  11   2   3      168.03      178.64     26.36 o 
  12   2   3      200.35      216.92     13.72 o 
  13   2   3      100.49       97.39     21.82 o 
 -13   3   3        0.09        2.22      2.26 o 
 -12   3   3      180.78      163.04     10.59 o 
 -11   3   3      416.28      420.09     14.96 o 
 -10   3   3       69.84       77.59     10.40 o 
  -9   3   3      830.15      849.99     19.29 o 
  -8   3   3      199.20      213.89      8.49 o 
  -7   3   3      110.77      104.72      4.68 o 
  -6   3   3       11.07       11.42      1.61 o 
  -5   3   3       24.73       27.96      2.73 o 
  -4   3   3      323.55      310.88      6.76 o 
  -3   3   3       45.70       49.21      3.89 o 
  -2   3   3       33.15       27.95      3.17 o 
  -1   3   3     3005.16     3016.68     36.55 o 
   0   3   3       83.92       81.18      2.59 o 
   1   3   3     3450.99     3381.39     35.86 o 
   2   3   3      109.38      103.48      3.10 o 
   3   3   3      299.38      298.55      4.46 o 
   4   3   3      212.06      208.63      3.88 o 
   5   3   3      483.15      484.77     10.02 o 
   6   3   3      556.76      538.31     14.23 o 
   7   3   3      276.08      242.44      7.32 o 
   8   3   3       40.76       34.01      5.03 o 
   9   3   3      248.93      259.44      8.40 o 
  10   3   3       13.03       10.61      2.87 o 
  11   3   3       18.84       24.04     10.75 o 
  12   3   3       33.54       17.14      9.71 o 
  13   3   3       14.08       12.17      5.82 o 
 -13   4   3        1.01        1.94      2.81 o 
 -12   4   3       89.96       76.34     13.62 o 
 -11   4   3        5.97        4.90      2.15 o 
 -10   4   3      164.69      178.38     16.03 o 
  -9   4   3      144.82      166.80     19.35 o 
  -8   4   3       55.91       52.71      8.46 o 
  -7   4   3        2.77        5.43      2.76 o 
  -6   4   3     1662.87     1757.90     31.09 o 
  -5   4   3        2.81        2.90      0.82 o 
  -4   4   3     1889.77     1913.62     31.90 o 
  -3   4   3        0.02        1.51      0.93 o 
  -2   4   3      728.07      749.94     20.22 o 
  -1   4   3       12.85       26.86      3.78 o 
   0   4   3      154.19      169.61      4.79 o 
   1   4   3       16.71       21.40      3.20 o 
   2   4   3       17.59       37.76      6.12 o 
   3   4   3       20.72       21.34      3.13 o 
   4   4   3     1347.02     1354.72     16.53 o 
   5   4   3      120.03      108.16      3.70 o 
   6   4   3      425.80      446.98     14.02 o 
   7   4   3       19.61       18.66      2.66 o 
   8   4   3       35.25       31.93      3.94 o 
   9   4   3        6.88        9.49      2.42 o 
  10   4   3       90.76       81.93      7.24 o 
  11   4   3        3.97        5.30      4.46 o 
  12   4   3       15.51       18.26      7.36 o 
  13   4   3       36.42       24.70     15.78 o 
 -12   5   3       95.86       68.71     12.87 o 
 -11   5   3      400.09      399.57     21.08 o 
 -10   5   3       72.18       57.96     10.14 o 
  -9   5   3      145.58      149.89     16.29 o 
  -8   5   3      776.84      776.21     20.46 o 
  -7   5   3      105.60      107.26     14.11 o 
  -6   5   3        1.73        5.67      2.38 o 
  -5   5   3      224.59      200.75      9.26 o 
  -4   5   3      189.98      185.88      6.27 o 
  -3   5   3      177.98      168.56      6.11 o 
  -2   5   3      808.84      773.03     21.87 o 
  -1   5   3      767.93      730.31     14.65 o 
   0   5   3     1416.10     1499.88     17.66 o 
   1   5   3     1514.05     1620.02     19.78 o 
   2   5   3      456.90      429.16      9.48 o 
   3   5   3      129.63      133.98     10.29 o 
   4   5   3        7.20        7.34      1.44 o 
   5   5   3      976.41      993.33     18.28 o 
   6   5   3      472.06      446.02      9.48 o 
   7   5   3       29.37       31.80      4.54 o 
   8   5   3      250.42      246.07     19.19 o 
   9   5   3      220.72      232.73      8.50 o 
  10   5   3      180.49      187.17      6.59 o 
  11   5   3       98.34       86.31     26.65 o 
  12   5   3        1.25        4.16      3.81 o 
 -11   6   3        1.81        1.73      2.12 o 
 -10   6   3       32.88       33.38      7.68 o 
  -9   6   3       20.11       27.22      7.95 o 
  -8   6   3      153.06      157.06     19.36 o 
  -7   6   3      504.42      531.08     18.97 o 
  -6   6   3      975.38      982.78     38.35 o 
  -5   6   3      122.44      126.30     10.99 o 
  -4   6   3      580.46      546.61     11.30 o 
  -3   6   3      394.46      372.64      8.73 o 
  -2   6   3       55.19       69.40      7.25 o 
  -1   6   3        0.72        3.39      1.79 o 
   0   6   3      103.39       98.74      6.88 o 
   1   6   3      166.84      176.38      8.53 o 
   2   6   3      455.22      476.96     14.32 o 
   3   6   3      224.89      220.86      8.28 o 
   4   6   3      277.14      286.19      8.53 o 
   5   6   3      163.62      182.99     10.73 o 
   6   6   3      537.32      540.52     13.61 o 
   7   6   3      147.17      142.48     12.60 o 
   8   6   3       25.13       24.43      6.04 o 
   9   6   3        4.34       10.01      3.67 o 
  10   6   3       53.14       52.69     10.57 o 
  11   6   3       59.44       49.92     22.58 o 
 -10   7   3       49.41       31.19      7.79 o 
  -9   7   3        9.34       12.82      3.52 o 
  -8   7   3       40.11       37.23      8.43 o 
  -7   7   3      132.45      129.41     11.63 o 
  -6   7   3      119.57      118.50     14.21 o 
  -5   7   3       21.10       19.84      3.88 o 
  -4   7   3      172.34      171.62      9.65 o 
  -3   7   3        0.98        3.03      1.85 o 
  -2   7   3      165.41      168.52     14.31 o 
  -1   7   3        0.00        2.82      1.44 o 
   0   7   3       66.46       70.10      8.55 o 
   1   7   3       30.61       32.69      6.21 o 
   2   7   3       92.34       91.62      9.23 o 
   3   7   3        3.37        3.84      2.36 o 
   4   7   3      189.50      196.48      7.34 o 
   5   7   3        3.55        1.21      1.53 o 
   6   7   3      310.32      330.89     11.33 o 
   7   7   3       39.21       37.37      5.94 o 
   8   7   3       51.91       54.37     10.43 o 
   9   7   3      194.98      198.74     11.60 o 
  10   7   3        2.19        2.53      2.99 o 
  -9   8   3       10.09        8.40      4.62 o 
  -8   8   3       45.42       44.32     10.58 o 
  -7   8   3      137.19      131.58     17.07 o 
  -6   8   3      178.89      184.48     15.10 o 
  -5   8   3     1272.70     1322.88     27.13 o 
  -4   8   3       39.41       41.68      7.87 o 
  -3   8   3       12.91       16.55      3.05 o 
  -2   8   3       31.37       35.69      5.69 o 
  -1   8   3        3.72        6.79      1.91 o 
   0   8   3       22.78       22.41      3.99 o 
   1   8   3      153.72      166.91     13.78 o 
   2   8   3      126.06      124.92     14.66 o 
   3   8   3      373.49      407.61     12.62 o 
   4   8   3      139.28      144.93     10.85 o 
   5   8   3      293.82      307.58     14.42 o 
   6   8   3       90.18       71.61     14.88 o 
   7   8   3       85.38      100.57     15.11 o 
   8   8   3       58.70       50.79     13.21 o 
   9   8   3       38.10       32.38      9.69 o 
  -7   9   3       45.74       34.02      8.87 o 
  -6   9   3       46.53       39.96     10.34 o 
  -5   9   3        3.75        4.64      3.00 o 
  -4   9   3        3.58        4.37      3.22 o 
  -3   9   3      213.46      202.88     14.19 o 
  -2   9   3      167.83      165.40     12.97 o 
  -1   9   3       46.64       49.91      8.49 o 
   0   9   3      757.90      779.28     19.30 o 
   1   9   3       27.38       29.78      5.39 o 
   2   9   3        5.75        4.70      2.21 o 
   3   9   3        4.46        4.57      2.12 o 
   4   9   3       18.81       24.92      5.88 o 
   5   9   3        6.16       12.13      3.15 o 
   6   9   3        9.48       15.58      4.40 o 
   7   9   3      299.91      303.31     15.63 o 
  -5  10   3        8.43       13.08      4.51 o 
  -4  10   3       48.33       48.07     11.61 o 
  -3  10   3      133.30       98.60     18.70 o 
  -2  10   3       37.95       30.66     11.81 o 
  -1  10   3      156.07      152.26     12.89 o 
   0  10   3        1.55        3.88      2.41 o 
   1  10   3        5.08        7.93      2.60 o 
   2  10   3      117.82      106.09     13.20 o 
   3  10   3        2.89        4.24      3.66 o 
   4  10   3       43.03       40.99     11.38 o 
   5  10   3       62.79       61.24     14.87 o 
 -12   0   4      337.63      357.64     16.21 o 
 -10   0   4        7.54        7.85      3.31 o 
  -8   0   4       44.60       55.11     12.09 o 
  -4   0   4       43.75       31.66      5.34 o 
  -2   0   4     3767.21     3987.73     42.21 o 
   0   0   4     5586.47     5519.75     30.25 o 
   2   0   4     2259.66     2204.68     17.17 o 
   6   0   4      639.88      600.61     18.26 o 
   8   0   4      988.70      961.32     16.45 o 
  10   0   4      137.24      148.37      8.91 o 
  12   0   4        2.06        1.63      2.00 o 
 -13   1   4       36.10       31.78     12.57 o 
 -12   1   4       21.40       15.36      4.56 o 
 -11   1   4       41.32       44.74      7.25 o 
 -10   1   4      375.79      357.94      8.68 o 
  -9   1   4        3.91        5.14      1.90 o 
  -8   1   4       25.50       22.10      3.34 o 
  -7   1   4     1069.06     1013.44     22.92 o 
  -6   1   4       97.92      101.97      5.61 o 
  -5   1   4      200.77      194.96      5.39 o 
  -4   1   4      166.50      161.99      3.78 o 
  -3   1   4        2.36        1.85      0.78 o 
  -2   1   4       59.22       81.47      2.48 o 
  -1   1   4     2152.35     2026.48      8.40 o 
   0   1   4     1224.18     1143.75      6.04 o 
   1   1   4     2531.88     2562.20      9.13 o 
   2   1   4      597.78      552.58      6.87 o 
   3   1   4      638.60      600.88      5.18 o 
   4   1   4        0.06        1.15      0.32 o 
   5   1   4      562.25      574.78      7.62 o 
   6   1   4      441.70      441.22      5.55 o 
   7   1   4      231.63      220.77      3.99 o 
   8   1   4        7.57        5.34      1.06 o 
   9   1   4     1944.87     1908.27     35.24 o 
  10   1   4      213.71      201.87      8.72 o 
  11   1   4      216.49      222.04      8.93 o 
  12   1   4       28.53       25.83     10.73 o 
  13   1   4        3.31        1.65      2.81 o 
 -13   2   4      463.34      474.44     18.64 o 
 -12   2   4      116.84      115.83     17.49 o 
 -11   2   4       47.52       52.83     11.54 o 
 -10   2   4       69.71       77.26      9.81 o 
  -9   2   4       21.98       26.82      4.18 o 
  -8   2   4      532.29      558.64     13.33 o 
  -7   2   4      425.57      431.32     18.46 o 
  -6   2   4      557.62      605.12      8.35 o 
  -5   2   4      481.32      505.88     11.03 o 
  -4   2   4      225.58      216.63      4.72 o 
  -3   2   4      511.48      422.06     11.87 o 
  -2   2   4        8.86        7.85      1.16 o 
  -1   2   4     1752.34     1787.63     20.84 o 
   0   2   4      228.38      221.34      4.83 o 
   1   2   4      109.18       90.47      2.45 o 
   2   2   4      137.88      131.92      3.49 o 
   3   2   4     1341.06     1367.21     20.36 o 
   4   2   4       62.52       47.59      2.63 o 
   5   2   4        8.47        7.33      0.89 o 
   6   2   4       89.79       83.99      3.04 o 
   7   2   4      410.52      373.35      5.69 o 
   8   2   4       14.69       12.59      1.70 o 
   9   2   4      224.98      228.03      5.82 o 
  10   2   4       36.08       23.86      6.04 o 
  11   2   4       38.11       43.51     17.02 o 
  12   2   4       82.12       70.51     29.48 o 
  13   2   4        1.11        3.85      2.91 o 
 -13   3   4        6.81        7.36      3.12 o 
 -12   3   4       35.53       35.30      6.32 o 
 -11   3   4       29.07       32.48      6.37 o 
 -10   3   4       97.60      111.34      9.03 o 
  -9   3   4      148.47      144.69      9.86 o 
  -8   3   4      491.59      469.57      7.40 o 
  -7   3   4        0.28        2.05      0.97 o 
  -6   3   4      924.49      887.11     14.86 o 
  -5   3   4      754.53      736.79     15.75 o 
  -4   3   4        0.10        2.64      0.91 o 
  -3   3   4      601.79      585.18     23.36 o 
  -2   3   4      581.70      580.73      8.73 o 
  -1   3   4        6.39        8.41      1.47 o 
   0   3   4     3345.96     3388.25     31.92 o 
   1   3   4      137.08      167.02      3.53 o 
   2   3   4     1796.91     1837.95     17.18 o 
   3   3   4      636.21      680.57      8.55 o 
   4   3   4      629.96      617.78     10.38 o 
   5   3   4       70.92       80.67      3.23 o 
   6   3   4      122.34      111.61      3.10 o 
   7   3   4       94.24       89.73      5.37 o 
   8   3   4     1831.16     1793.31     27.20 o 
   9   3   4       48.68       30.15      5.44 o 
  10   3   4      697.49      741.69     27.44 o 
  11   3   4      121.93      135.02     28.46 o 
  12   3   4      233.64      268.35     16.56 o 
  13   3   4        0.28        3.29      3.60 o 
 -12   4   4        0.30        1.74      2.38 o 
 -11   4   4      354.25      369.52     11.44 o 
 -10   4   4        3.37        4.05      2.63 o 
  -9   4   4       78.78       89.36      9.91 o 
  -8   4   4       65.00       60.72     10.79 o 
  -7   4   4      253.93      229.21      8.03 o 
  -6   4   4      115.29      109.58      6.40 o 
  -5   4   4      957.67      886.77     15.36 o 
  -4   4   4      178.51      183.80      5.69 o 
  -3   4   4      461.30      456.46     14.61 o 
  -2   4   4      343.34      352.78      6.34 o 
  -1   4   4      833.41      834.86     12.15 o 
   0   4   4      228.83      240.79      6.48 o 
   1   4   4       11.13       18.38      2.91 o 
   2   4   4       73.80       68.88      6.69 o 
   3   4   4     1040.09     1023.76     24.35 o 
   4   4   4       43.53       56.15      5.85 o 
   5   4   4     1803.40     1814.48     32.41 o 
   6   4   4        3.49        4.16      1.81 o 
   7   4   4      152.01      149.09      6.15 o 
   8   4   4        0.64        1.17      0.87 o 
   9   4   4       10.37        6.48      2.14 o 
  10   4   4       12.44        7.49      4.31 o 
  11   4   4      105.50      114.79     11.90 o 
  12   4   4        4.49        4.89      4.62 o 
 -12   5   4        4.57        4.13      2.21 o 
 -11   5   4       33.55       24.42      7.89 o 
 -10   5   4      160.78      162.01     14.39 o 
  -9   5   4       92.49      107.39     13.79 o 
  -8   5   4       58.05       64.25     11.24 o 
  -7   5   4        2.91        5.81      3.01 o 
  -6   5   4      422.63      382.88     13.38 o 
  -5   5   4      164.34      157.13     11.01 o 
  -4   5   4      390.53      353.07      7.39 o 
  -3   5   4       53.83       58.77      5.68 o 
  -2   5   4      739.56      722.08     25.56 o 
  -1   5   4       47.09       53.16      6.21 o 
   0   5   4      396.87      403.37      9.38 o 
   1   5   4      299.49      318.71      8.40 o 
   2   5   4       10.65        9.12      2.46 o 
   3   5   4       77.41       75.38      8.71 o 
   4   5   4     1153.78     1249.32     21.75 o 
   5   5   4        1.16        2.53      1.12 o 
   6   5   4        0.30        3.16      1.80 o 
   7   5   4      189.16      167.98      7.58 o 
   8   5   4      156.69      166.27     10.01 o 
   9   5   4       11.29        8.24      2.55 o 
  10   5   4      312.46      391.52     59.55 o 
  11   5   4      134.45      119.02     40.72 o 
  12   5   4       26.98       21.25      9.78 o 
 -11   6   4       10.27        8.17      3.45 o 
 -10   6   4       26.99       27.53      7.17 o 
  -9   6   4        2.13        2.56      2.71 o 
  -8   6   4      421.50      452.72     13.94 o 
  -7   6   4       34.12       38.36      8.61 o 
  -6   6   4        5.22        7.27      2.62 o 
  -5   6   4      393.19      377.86      8.00 o 
  -4   6   4      403.25      381.39     13.07 o 
  -3   6   4       59.76       51.22      6.68 o 
  -2   6   4      762.12      790.30     14.93 o 
  -1   6   4       58.47       54.09      6.97 o 
   0   6   4      235.81      223.14     11.76 o 
   1   6   4       12.20       10.58      2.40 o 
   2   6   4       50.40       57.96      9.46 o 
   3   6   4       76.10       82.37      8.60 o 
   4   6   4      258.06      263.19      7.47 o 
   5   6   4       85.52       98.89      7.39 o 
   6   6   4      356.89      357.55     10.07 o 
   7   6   4       17.52       16.35      4.94 o 
   8   6   4       54.82       48.01      9.34 o 
   9   6   4       20.27       24.64      5.64 o 
  11   6   4       68.94       64.34     25.94 o 
 -10   7   4       42.76       35.73      8.23 o 
  -9   7   4      230.87      224.58     13.68 o 
  -8   7   4       39.87       31.29      7.06 o 
  -7   7   4      422.28      465.77     22.45 o 
  -6   7   4        3.38        9.24      3.92 o 
  -5   7   4      259.63      264.59     24.41 o 
  -4   7   4       13.24       15.83      2.98 o 
  -3   7   4       43.21       39.38      6.32 o 
  -2   7   4       68.98       70.28      8.33 o 
  -1   7   4     1186.77     1264.16     16.42 o 
   0   7   4       61.45       64.61      7.60 o 
   1   7   4      235.31      234.04      7.35 o 
   2   7   4       56.67       58.12      9.68 o 
   3   7   4     1672.87     1821.15     32.25 o 
   4   7   4        3.46        3.67      2.27 o 
   5   7   4       42.34       42.79      7.20 o 
   6   7   4       17.40       18.27      4.37 o 
   7   7   4       92.18      103.72     14.77 o 
   8   7   4        3.59        5.94      3.19 o 
   9   7   4      294.42      298.09     12.26 o 
  10   7   4       12.59       12.97      7.50 o 
  -9   8   4        0.73        4.38      3.57 o 
  -8   8   4        0.03        2.66      2.03 o 
  -7   8   4       26.19       29.82      8.20 o 
  -6   8   4      143.79      146.80     15.22 o 
  -5   8   4       13.02       14.75      3.60 o 
  -4   8   4       33.32       30.85      7.15 o 
  -3   8   4       21.73       21.89      4.95 o 
  -2   8   4      103.02      102.18     12.80 o 
  -1   8   4      185.00      187.90     17.38 o 
   0   8   4      137.34      131.20      9.18 o 
   1   8   4       66.83       76.25      9.57 o 
   2   8   4       24.91       34.01      5.32 o 
   3   8   4       52.60       56.53      9.12 o 
   4   8   4      395.84      432.55     15.51 o 
   5   8   4       11.21       17.67      5.17 o 
   6   8   4       82.87       71.47     12.02 o 
   7   8   4       54.01       52.72     11.69 o 
   8   8   4       50.73       46.56     11.33 o 
   9   8   4       12.77        8.27      4.89 o 
  -7   9   4       14.26       11.83      4.45 o 
  -6   9   4        2.21        4.83      2.79 o 
  -5   9   4        6.53        9.99      3.92 o 
  -4   9   4      137.35      133.05     17.57 o 
  -3   9   4        0.34        3.95      2.31 o 
  -2   9   4      222.87      202.42     10.61 o 
  -1   9   4        4.05        7.28      2.90 o 
   0   9   4       34.20       34.90      9.15 o 
   1   9   4      118.47      127.05     13.75 o 
   2   9   4      357.35      369.63     13.38 o 
   3   9   4       83.15       64.93     13.43 o 
   4   9   4       50.25       51.30     11.93 o 
   5   9   4      129.24      116.20     19.47 o 
   6   9   4       35.17       32.32      9.28 o 
   7   9   4        0.33        3.75      2.57 o 
  -4  10   4        4.03        4.61      3.02 o 
  -3  10   4      204.73      212.16     19.63 o 
  -2  10   4        8.87        8.58      3.79 o 
  -1  10   4        3.17        3.26      2.21 o 
   0  10   4      265.43      267.17      9.21 o 
   1  10   4        1.05        2.29      1.41 o 
   2  10   4       20.57       19.71      4.40 o 
   3  10   4      159.54      177.31     10.16 o 
   4  10   4       18.79       18.72      6.22 o 
 -13   0   5        0.27        1.28      4.47 o 
 -11   0   5      318.03      307.66     17.83 o 
  -9   0   5       23.44       25.84      5.87 o 
  -7   0   5        0.95        7.05      3.59 o 
  -5   0   5      439.25      410.72     15.19 o 
  -3   0   5      787.91      735.91     15.68 o 
  -1   0   5       69.41      103.10      2.98 o 
   1   0   5     2926.85     2951.37     63.87 o 
   3   0   5      208.43      245.54      5.83 o 
   5   0   5     1238.60     1261.38     26.43 o 
   7   0   5       21.70       22.23      8.04 o 
   9   0   5       22.68       27.00     10.29 o 
  11   0   5       11.60       10.78      4.87 o 
 -13   1   5       27.65       22.96      8.50 o 
 -12   1   5        1.48        2.76      1.64 o 
 -11   1   5      139.26      146.09      9.25 o 
 -10   1   5      630.57      658.87     10.02 o 
  -9   1   5      444.52      462.75     11.16 o 
  -8   1   5      291.04      305.53      8.62 o 
  -7   1   5      207.06      193.14      7.35 o 
  -6   1   5       88.58       79.34      8.66 o 
  -5   1   5      930.49      987.09     24.48 o 
  -4   1   5      228.51      208.88      4.33 o 
  -3   1   5      645.73      685.86      9.37 o 
  -2   1   5        0.04        1.78      0.76 o 
  -1   1   5      879.22      863.60      8.61 o 
   0   1   5       66.48       49.29      2.57 o 
   1   1   5     1343.61     1328.60     13.38 o 
   2   1   5      696.01      636.67      9.24 o 
   3   1   5     2833.47     2826.36     14.68 o 
   4   1   5     1689.97     1703.16     12.22 o 
   5   1   5      175.58      199.59     11.07 o 
   6   1   5        2.85        5.32      1.71 o 
   7   1   5        8.63       14.44      3.95 o 
   8   1   5       17.07       21.49      5.60 o 
   9   1   5      324.93      319.80     13.08 o 
  10   1   5       31.52       40.65      9.44 o 
  11   1   5      911.44      936.39     23.41 o 
  12   1   5      407.48      438.55     17.61 o 
  13   1   5       14.43       14.07     10.69 o 
 -13   2   5      633.03      628.98     34.21 o 
 -12   2   5      408.89      415.08     12.09 o 
 -11   2   5        1.34        3.62      2.16 o 
 -10   2   5        4.46        8.34      2.63 o 
  -9   2   5       63.26       65.70      7.95 o 
  -8   2   5      108.66      104.63     10.78 o 
  -7   2   5       45.81       43.99      5.15 o 
  -6   2   5       79.56       87.41      7.69 o 
  -5   2   5      584.30      589.15      9.57 o 
  -4   2   5     3164.54     3040.93     63.02 o 
  -3   2   5     3401.78     3264.53     34.40 o 
  -2   2   5      816.06      727.77     15.25 o 
  -1   2   5       19.85       15.42      1.86 o 
   0   2   5     1267.11     1308.77     25.44 o 
   1   2   5      221.90      225.73      4.29 o 
   2   2   5        1.69        1.99      0.61 o 
   3   2   5      263.45      279.09      3.89 o 
   4   2   5      101.71      100.59      2.51 o 
   5   2   5        0.81        0.95      0.57 o 
   6   2   5     1090.84     1034.38     11.21 o 
   7   2   5      944.22      944.75     15.42 o 
   8   2   5       28.42       26.44      2.16 o 
   9   2   5      311.27      315.85     23.03 o 
  10   2   5       25.43       25.15      6.79 o 
  11   2   5       10.07       11.75      5.91 o 
  12   2   5       78.90       89.60     19.78 o 
  13   2   5       27.61       21.63     12.51 o 
 -13   3   5        0.12        2.61      1.91 o 
 -12   3   5       35.37       33.49      8.84 o 
 -11   3   5       37.40       39.92      7.12 o 
 -10   3   5        6.93       13.10      3.14 o 
  -9   3   5      376.99      387.81     14.37 o 
  -8   3   5      437.98      430.56      7.87 o 
  -7   3   5      104.00      101.84      9.56 o 
  -6   3   5       54.20       55.54      5.83 o 
  -5   3   5       32.78       39.98      3.94 o 
  -4   3   5      408.23      415.80     20.47 o 
  -3   3   5      479.48      478.17     15.71 o 
  -2   3   5      188.53      169.19      5.41 o 
  -1   3   5       47.22       58.98      6.32 o 
   0   3   5       38.95       39.74      6.14 o 
   1   3   5        0.23        4.08      1.17 o 
   2   3   5     1690.27     1710.48     41.95 o 
   3   3   5     1086.74     1122.02     27.91 o 
   4   3   5      400.26      417.07      9.17 o 
   5   3   5       26.94       20.68      2.48 o 
   6   3   5       35.38       30.73      2.88 o 
   7   3   5       53.42       52.95      3.32 o 
   8   3   5       26.31       21.94      3.96 o 
   9   3   5       68.79       64.45     10.39 o 
  10   3   5       11.13       18.01      9.80 o 
  11   3   5       28.32       36.78     14.40 o 
  12   3   5        0.43        5.75      5.18 o 
  13   3   5      334.94      348.43     19.50 o 
 -12   4   5       17.26       17.96      5.23 o 
 -11   4   5       18.03       21.23      5.88 o 
 -10   4   5      111.14      117.39     20.76 o 
  -9   4   5       10.97       11.35      3.37 o 
  -8   4   5      109.78      123.44     13.92 o 
  -7   4   5       82.11       73.24      6.59 o 
  -6   4   5      793.35      766.25     24.93 o 
  -5   4   5        2.96        3.81      1.19 o 
  -4   4   5       97.98       81.74      6.86 o 
  -3   4   5      634.32      653.40     12.02 o 
  -2   4   5      464.85      428.43      9.18 o 
  -1   4   5      114.29      141.31      6.71 o 
   0   4   5       77.79       70.99      5.58 o 
   1   4   5      144.51      147.03      6.26 o 
   2   4   5       13.39       17.51      2.25 o 
   3   4   5      347.57      339.58      8.98 o 
   4   4   5      190.52      194.60      6.94 o 
   5   4   5      714.94      744.51     16.59 o 
   6   4   5        2.28        2.39      1.26 o 
   7   4   5       33.85       30.75      4.69 o 
   8   4   5      529.15      523.11      9.11 o 
   9   4   5        2.80        4.38      2.25 o 
  10   4   5        1.52        2.62      4.92 o 
  11   4   5        0.09        3.63      3.37 o 
  12   4   5        0.64        2.42      2.83 o 
 -11   5   5      113.93      125.46     10.47 o 
 -10   5   5       13.32       10.99      3.70 o 
  -9   5   5      203.71      194.75      9.82 o 
  -8   5   5      499.92      499.70     13.33 o 
  -7   5   5      154.65      180.23     19.77 o 
  -6   5   5       22.21       27.93      6.42 o 
  -5   5   5       28.49       28.83      4.03 o 
  -4   5   5      142.27      127.88     12.64 o 
  -3   5   5       22.33       30.56      5.11 o 
  -2   5   5       35.81       42.09      4.50 o 
  -1   5   5       22.05       20.35      3.99 o 
   0   5   5       37.70       33.14      5.64 o 
   1   5   5     1064.49     1097.45     21.30 o 
   2   5   5     1117.70     1128.82     19.90 o 
   3   5   5       19.64       19.28      4.54 o 
   4   5   5       45.17       49.82      7.14 o 
   5   5   5      234.02      248.30      7.11 o 
   6   5   5      265.37      260.22      9.63 o 
   7   5   5       62.83       49.74      6.88 o 
   8   5   5        7.08        7.76      1.95 o 
   9   5   5       87.09       80.01     26.02 o 
  10   5   5      155.04      191.88     15.88 o 
  11   5   5       39.20       42.91     20.12 o 
 -11   6   5      110.70       97.31     20.16 o 
 -10   6   5        0.04        4.55      2.54 o 
  -9   6   5       45.30       45.46     10.61 o 
  -8   6   5        0.13        2.84      2.92 o 
  -7   6   5        2.41        5.88      3.55 o 
  -6   6   5       13.84       11.12      3.16 o 
  -5   6   5      348.15      331.74     15.58 o 
  -4   6   5      443.41      418.97      9.51 o 
  -3   6   5      185.10      175.18     12.21 o 
  -2   6   5      158.84      146.75      8.77 o 
  -1   6   5      504.17      519.84     10.72 o 
   0   6   5      236.04      265.90      8.26 o 
   1   6   5        2.65        3.26      2.04 o 
   2   6   5       66.38       70.34      9.34 o 
   3   6   5       92.02       92.84     10.28 o 
   4   6   5      440.49      444.09     10.91 o 
   5   6   5       18.44       13.08      2.80 o 
   6   6   5      328.32      335.08      9.83 o 
   7   6   5      502.49      539.04     13.89 o 
   8   6   5      257.03      247.19      9.94 o 
   9   6   5       24.50       16.30      6.62 o 
  10   6   5       92.43       74.95     27.60 o 
  11   6   5       31.58       28.37     13.28 o 
 -10   7   5       45.82       40.19      9.40 o 
  -9   7   5       29.65       30.25      7.45 o 
  -8   7   5        7.91        9.85      2.79 o 
  -7   7   5        0.23        5.06      2.63 o 
  -6   7   5      120.16      127.37     13.92 o 
  -5   7   5       53.47       46.17     10.20 o 
  -4   7   5      345.86      337.83     14.30 o 
  -3   7   5       19.30       20.41      3.77 o 
  -2   7   5      102.47      101.87      6.65 o 
  -1   7   5      110.84      104.58     10.29 o 
   0   7   5      174.29      181.47     10.79 o 
   1   7   5        4.26        7.80      1.93 o 
   2   7   5       57.21       62.35      9.01 o 
   3   7   5       45.10       48.91      9.14 o 
   4   7   5        7.11        7.39      2.91 o 
   5   7   5      191.87      173.29     11.26 o 
   6   7   5        4.34        5.08      3.35 o 
   7   7   5        3.36        3.88      2.04 o 
   8   7   5       30.64       30.91      8.17 o 
   9   7   5      105.41      106.62     39.66 o 
  10   7   5       37.24       35.20     13.76 o 
  -8   8   5       14.13       17.77      4.44 o 
  -7   8   5       12.19        9.47      3.68 o 
  -6   8   5      262.54      261.39     15.65 o 
  -5   8   5      181.86      175.90     16.23 o 
  -4   8   5       52.22       47.55      7.62 o 
  -3   8   5      136.68      126.97     11.93 o 
  -2   8   5      122.19      104.55      7.24 o 
  -1   8   5      185.55      180.83     11.70 o 
   0   8   5      761.54      736.68     15.80 o 
   1   8   5        6.72        8.30      2.25 o 
   2   8   5      311.77      337.44     13.34 o 
   3   8   5       24.82       25.01      5.42 o 
   4   8   5        0.72        2.15      1.65 o 
   5   8   5       87.38       81.13     15.15 o 
   6   8   5      145.94      154.01     14.37 o 
   7   8   5      101.98       82.82     12.84 o 
   8   8   5       30.57       22.02      8.20 o 
  -6   9   5        6.46        4.60      3.94 o 
  -5   9   5        5.55        7.00      2.96 o 
  -4   9   5       82.40       77.84     13.18 o 
  -3   9   5       16.40       18.32      4.42 o 
  -2   9   5       88.87       84.86      7.77 o 
  -1   9   5        1.69        2.64      1.81 o 
   0   9   5       51.94       50.17      7.02 o 
   1   9   5      266.80      282.44     10.80 o 
   2   9   5      102.56       97.83     12.26 o 
   3   9   5        2.94        2.97      1.77 o 
   4   9   5      108.96      101.40     16.30 o 
   5   9   5       16.12       19.72      4.92 o 
   6   9   5        1.00        2.37      2.01 o 
  -3  10   5       74.05       63.27     13.41 o 
  -2  10   5       70.31       60.12     12.43 o 
  -1  10   5      186.44      169.98     10.99 o 
   0  10   5        5.73        6.80      2.03 o 
   1  10   5       21.47       19.51      4.94 o 
   2  10   5       50.20       39.93      9.86 o 
   3  10   5        3.93        4.18      2.55 o 
 -12   0   6      147.36      141.10     31.84 o 
 -10   0   6     3676.95     3902.84     69.84 o 
  -8   0   6      102.26      123.59     19.55 o 
  -6   0   6      312.34      317.11     11.79 o 
  -4   0   6      265.21      221.29      7.49 o 
  -2   0   6     5076.29     5449.54     55.91 o 
   0   0   6     7404.57     7472.49    187.08 o 
   2   0   6       62.64       48.56      2.85 o 
   4   0   6      243.10      236.39     10.63 o 
   8   0   6     1401.08     1400.26     28.92 o 
  10   0   6       14.49       11.03      5.11 o 
  12   0   6      263.96      274.93     12.15 o 
 -13   1   6        5.89        7.23      3.66 o 
 -12   1   6       52.64       38.76      9.77 o 
 -11   1   6       58.89       52.16      9.96 o 
 -10   1   6       29.31       34.08      6.01 o 
  -9   1   6      197.99      212.19      6.45 o 
  -8   1   6      108.18      139.13      8.51 o 
  -7   1   6      425.99      438.67     10.87 o 
  -6   1   6       30.59       52.27      7.94 o 
  -5   1   6      938.58      902.77     27.97 o 
  -4   1   6      168.26      164.52      6.22 o 
  -3   1   6       27.51       29.67      5.32 o 
  -2   1   6       11.40       19.26      3.00 o 
  -1   1   6     1009.18      988.55     19.87 o 
   0   1   6       73.66       88.08      2.69 o 
   1   1   6      731.94      803.01     14.36 o 
   2   1   6     1112.72     1206.77     18.40 o 
   3   1   6       95.26       70.50      2.36 o 
   4   1   6     1570.81     1673.28     18.12 o 
   5   1   6      340.52      330.66     15.08 o 
   6   1   6      106.42      105.76      7.36 o 
   7   1   6       97.49       92.14      5.11 o 
   8   1   6      140.48      141.35      8.19 o 
   9   1   6      218.04      206.32      8.51 o 
  10   1   6        3.87        4.95      3.10 o 
  11   1   6       85.08       83.68      8.01 o 
  12   1   6       55.61       48.06     17.32 o 
 -13   2   6       87.95       95.01     14.30 o 
 -12   2   6      286.47      282.35     12.71 o 
 -11   2   6      345.15      343.59     12.50 o 
 -10   2   6        0.46        2.58      1.88 o 
  -9   2   6      666.03      684.20     10.60 o 
  -8   2   6      344.20      336.55      8.58 o 
  -7   2   6       27.94       32.03      4.53 o 
  -6   2   6       63.92       58.19      8.54 o 
  -5   2   6       79.64       72.59      7.67 o 
  -4   2   6      456.46      455.43      8.84 o 
  -3   2   6      617.73      598.85     11.35 o 
  -2   2   6       20.29       44.69      5.92 o 
  -1   2   6     1478.26     1553.95     34.18 o 
   0   2   6      128.80      120.80      3.69 o 
   1   2   6      393.03      374.29      7.58 o 
   2   2   6       88.67       89.52      2.93 o 
   3   2   6       12.93       14.91      1.74 o 
   4   2   6      505.63      509.97      9.64 o 
   5   2   6        2.57        6.74      0.88 o 
   6   2   6      472.44      474.14      9.32 o 
   7   2   6     1608.31     1583.85     15.69 o 
   8   2   6      117.13      103.81      5.35 o 
   9   2   6       77.15       54.66      9.79 o 
  10   2   6       48.04       36.06     10.59 o 
  11   2   6        0.26        2.03      2.81 o 
  12   2   6       44.87       41.33     18.23 o 
 -12   3   6       12.43        9.66      3.25 o 
 -11   3   6        5.15        3.83      1.95 o 
 -10   3   6      321.55      328.31     11.96 o 
  -9   3   6        0.87        3.38      2.76 o 
  -8   3   6      455.94      460.46     11.71 o 
  -7   3   6       48.18       52.45      6.79 o 
  -6   3   6     1069.71     1096.07     18.21 o 
  -5   3   6       46.79       66.81      6.85 o 
  -4   3   6      311.12      276.57      7.15 o 
  -3   3   6      197.91      190.37      5.17 o 
  -2   3   6       16.16       23.58      3.72 o 
  -1   3   6        0.31        2.72      1.24 o 
   0   3   6     2894.33     3093.94     40.52 o 
   1   3   6      160.51      136.57      4.62 o 
   2   3   6      137.15      103.00      5.18 o 
   3   3   6       20.46       17.67      2.88 o 
   4   3   6      700.24      718.09     10.76 o 
   5   3   6        2.63        2.36      0.68 o 
   6   3   6      225.02      199.06      6.27 o 
   7   3   6       23.78       22.31      3.80 o 
   8   3   6        8.42       11.14      2.47 o 
   9   3   6       47.61       52.03     11.79 o 
  10   3   6      323.79      328.03     20.14 o 
  11   3   6      115.73      118.88     31.60 o 
  12   3   6       48.16       39.39     21.06 o 
 -12   4   6       26.75       28.86      7.90 o 
 -11   4   6      674.01      686.46     16.08 o 
 -10   4   6        0.01        4.03      2.51 o 
  -9   4   6      326.44      336.46     10.90 o 
  -8   4   6      150.71      155.14     10.54 o 
  -7   4   6       19.28       21.68      5.49 o 
  -6   4   6       27.48       35.26      5.10 o 
  -5   4   6      968.53      955.25     18.13 o 
  -4   4   6       15.75       16.04      2.95 o 
  -3   4   6      504.27      479.11     10.76 o 
  -2   4   6       57.84       78.18      9.51 o 
  -1   4   6     1160.30     1133.61     18.12 o 
   0   4   6      117.60      129.38      5.75 o 
   1   4   6      935.84     1009.00     18.46 o 
   2   4   6       28.99       33.32      4.84 o 
   3   4   6       25.66       30.27      4.36 o 
   4   4   6      117.17      121.74      7.80 o 
   5   4   6     2368.24     2538.45     32.57 o 
   6   4   6        1.14        0.67      1.08 o 
   7   4   6       21.15       15.95      2.92 o 
   8   4   6        7.70        7.27      2.16 o 
   9   4   6      575.65      646.36     32.22 o 
  10   4   6        0.03        2.22      3.49 o 
  11   4   6       37.82       37.65     19.97 o 
  12   4   6        4.08        3.56      5.33 o 
 -11   5   6       18.51       21.16      5.02 o 
 -10   5   6       40.51       44.99     10.06 o 
  -9   5   6       26.50       27.27      4.87 o 
  -8   5   6       41.56       41.54      7.83 o 
  -7   5   6      114.50      141.82     15.39 o 
  -6   5   6      439.48      432.99     16.59 o 
  -5   5   6       38.25       41.22      6.06 o 
  -4   5   6     1157.15     1178.43     19.83 o 
  -3   5   6       25.09       23.49      3.60 o 
  -2   5   6      516.25      508.17     11.99 o 
  -1   5   6        7.78        9.77      1.86 o 
   0   5   6       11.93        8.85      2.30 o 
   1   5   6      316.10      308.11      8.62 o 
   2   5   6       34.00       43.01      6.58 o 
   3   5   6      111.80      102.19      6.01 o 
   4   5   6      322.29      319.75      9.30 o 
   5   5   6       55.24       55.55      9.07 o 
   6   5   6       19.44       19.58      3.91 o 
   7   5   6        3.04        2.71      1.65 o 
   8   5   6        8.58        8.31      2.85 o 
   9   5   6        3.01        2.41      3.11 o 
  10   5   6        1.84        3.56      5.33 o 
  11   5   6       42.84       36.11     23.30 o 
 -10   6   6       95.74       79.27     16.11 o 
  -9   6   6       80.69       68.15     12.15 o 
  -8   6   6      134.44      133.73     18.02 o 
  -7   6   6      235.07      214.04     11.29 o 
  -6   6   6        2.25        2.22      2.49 o 
  -5   6   6        1.79        2.93      1.45 o 
  -4   6   6      796.75      828.88     16.68 o 
  -3   6   6       50.92       51.10      6.69 o 
  -2   6   6      309.03      287.68      7.47 o 
  -1   6   6       60.45       71.19      8.27 o 
   0   6   6      262.87      277.91      9.19 o 
   1   6   6       18.86       20.40      4.07 o 
   2   6   6       94.10      102.49     12.30 o 
   3   6   6      233.69      243.39     16.56 o 
   4   6   6      365.94      372.85     10.87 o 
   5   6   6        8.26       11.64      2.69 o 
   6   6   6      461.90      479.72     16.49 o 
   7   6   6       91.08       90.26      7.52 o 
   8   6   6       88.35       80.24     36.67 o 
   9   6   6      106.34      120.88     28.80 o 
  10   6   6       70.47       48.80     25.34 o 
  -9   7   6      229.30      251.42     12.95 o 
  -8   7   6       17.18       18.12      4.27 o 
  -7   7   6      318.68      295.67     26.71 o 
  -6   7   6       58.44       46.83      8.44 o 
  -5   7   6     1053.75     1124.40     29.41 o 
  -4   7   6        0.99        2.37      1.37 o 
  -3   7   6       32.97       37.90      5.46 o 
  -2   7   6       26.67       33.12      5.16 o 
  -1   7   6       73.80       81.32      8.97 o 
   0   7   6      113.09      116.85     11.15 o 
   1   7   6       54.59       57.95      9.32 o 
   2   7   6      139.10      136.53     16.26 o 
   3   7   6     1181.26     1279.10     21.96 o 
   4   7   6      105.13      103.99     12.97 o 
   5   7   6       60.02       62.43      8.99 o 
   6   7   6       23.53       21.63      6.00 o 
   7   7   6      101.91      106.39     11.29 o 
   9   7   6       10.66       11.90      7.42 o 
  -8   8   6        2.02        4.30      3.07 o 
  -7   8   6       11.02        7.73      2.75 o 
  -6   8   6       61.39       59.21     11.49 o 
  -5   8   6       62.75       58.69     13.59 o 
  -4   8   6       46.68       46.38      9.29 o 
  -3   8   6       73.02       72.26      8.46 o 
  -2   8   6      365.26      372.38     12.96 o 
  -1   8   6        9.57        8.02      2.85 o 
   0   8   6       40.21       37.37      6.33 o 
   1   8   6       15.50       18.99      4.14 o 
   2   8   6        9.26        9.23      3.15 o 
   3   8   6      111.85      113.17     12.32 o 
   4   8   6      142.40      144.47     11.33 o 
   5   8   6        2.29        1.95      2.52 o 
   6   8   6       73.44       66.26     13.39 o 
   7   8   6       12.71       12.43      3.87 o 
   8   8   6       52.15       43.57     19.50 o 
  -6   9   6       97.62       87.36     18.10 o 
  -5   9   6       17.96       13.60      5.05 o 
  -4   9   6       43.40       40.43     10.07 o 
  -3   9   6       34.20       33.98      9.11 o 
  -2   9   6        0.20        1.91      1.36 o 
  -1   9   6       82.73       74.21     11.63 o 
   0   9   6       34.60       30.55      6.17 o 
   1   9   6      128.42      121.37     11.99 o 
   2   9   6      219.86      212.37      8.88 o 
   3   9   6       11.94        6.49      2.62 o 
   4   9   6       60.95       54.01     11.14 o 
   5   9   6       31.85       31.67      8.02 o 
   6   9   6        3.21        1.52      2.62 o 
  -1  10   6      186.47      178.09      8.02 o 
   0  10   6       75.09       53.10     14.31 o 
   1  10   6        1.67        1.37      1.73 o 
 -11   0   7       18.60       23.29      7.62 o 
  -9   0   7      120.11      110.54     21.22 o 
  -7   0   7        4.17        8.56      4.45 o 
  -5   0   7      260.35      229.70     12.64 o 
  -3   0   7        0.48        2.45      1.77 o 
  -1   0   7     3550.19     3763.45     47.19 o 
   1   0   7       42.97       31.51      4.78 o 
   3   0   7       20.65       21.84      2.95 o 
   5   0   7        0.83        4.46      4.02 o 
   7   0   7      105.42      113.08     22.75 o 
   9   0   7     2324.94     2554.43     38.73 o 
  11   0   7       33.47       18.69      9.03 o 
 -12   1   7      125.47      122.80      9.92 o 
 -11   1   7        6.90        4.41      2.07 o 
 -10   1   7       53.67       59.42      8.26 o 
  -9   1   7       53.39       50.51      7.44 o 
  -8   1   7      122.16      127.28     10.53 o 
  -7   1   7      830.55      862.69     13.25 o 
  -6   1   7     1102.47     1071.16     38.29 o 
  -5   1   7      218.17      230.72      7.70 o 
  -4   1   7      235.00      236.63      6.78 o 
  -3   1   7      809.55      830.51     12.45 o 
  -2   1   7       38.44       46.56      5.48 o 
  -1   1   7       79.86       73.56      5.09 o 
   0   1   7      519.67      503.08     20.40 o 
   1   1   7        1.16        5.55      0.99 o 
   2   1   7      170.33      159.26      3.24 o 
   3   1   7      919.11      948.17     11.62 o 
   4   1   7     1791.00     1792.16      9.79 o 
   5   1   7      180.24      156.98      9.72 o 
   6   1   7       19.14       22.14      4.94 o 
   7   1   7       48.13       52.58      9.36 o 
   8   1   7       63.92       61.46     14.10 o 
   9   1   7      302.72      297.58     11.51 o 
  10   1   7        0.61        1.27      2.04 o 
  11   1   7       91.49       83.16      7.99 o 
  12   1   7       46.72       37.06     17.06 o 
 -12   2   7       10.70        8.43      3.34 o 
 -11   2   7      101.41       86.66     12.79 o 
 -10   2   7       13.79       16.73      4.89 o 
  -9   2   7       62.59       60.25     10.71 o 
  -8   2   7      416.51      410.58      9.93 o 
  -7   2   7      616.29      602.84     11.20 o 
  -6   2   7        0.01        2.72      1.45 o 
  -5   2   7      100.44      115.20      6.74 o 
  -4   2   7        9.43       13.63      2.60 o 
  -3   2   7      903.55      952.80     16.87 o 
  -2   2   7     1139.80     1069.59     33.72 o 
  -1   2   7      532.28      473.89      8.32 o 
   0   2   7     1049.59     1108.64     17.77 o 
   1   2   7     1200.63     1207.39     26.26 o 
   2   2   7      300.19      257.93      5.15 o 
   3   2   7      453.01      435.75      6.16 o 
   4   2   7       57.83       58.90      3.18 o 
   5   2   7        1.42        2.10      0.52 o 
   6   2   7      321.80      304.34      7.63 o 
   7   2   7      395.02      407.82     10.75 o 
   8   2   7      506.53      516.69     12.77 o 
   9   2   7       82.41       89.35     13.88 o 
  10   2   7      440.79      413.97     12.46 o 
  11   2   7      587.44      601.08     23.03 o 
  12   2   7        0.43        3.18      4.19 o 
 -12   3   7       49.21       42.55     11.29 o 
 -11   3   7      368.57      363.82     18.53 o 
 -10   3   7        0.03        2.60      2.31 o 
  -9   3   7       74.10       73.51     13.50 o 
  -8   3   7      315.35      287.61     13.53 o 
  -7   3   7      232.12      235.77     14.15 o 
  -6   3   7       61.46       76.72      9.33 o 
  -5   3   7      382.22      399.20     13.34 o 
  -4   3   7       20.00       28.95      4.91 o 
  -3   3   7       81.91       82.37      6.13 o 
  -2   3   7      350.52      337.46      8.38 o 
  -1   3   7      345.04      342.16      9.81 o 
   0   3   7      225.01      230.00      7.14 o 
   1   3   7      142.56      137.36      4.67 o 
   2   3   7      147.15      152.24      4.55 o 
   3   3   7      289.70      250.47      7.84 o 
   4   3   7       20.99       17.98      2.36 o 
   5   3   7      292.22      297.01      7.07 o 
   6   3   7      930.67      861.97      9.69 o 
   7   3   7       42.85       33.30      5.59 o 
   8   3   7      131.15      135.57     21.88 o 
   9   3   7       10.21        7.33      3.74 o 
  10   3   7        8.96        9.87      3.93 o 
  11   3   7        6.45        5.82      3.48 o 
  12   3   7        1.41        4.32      4.89 o 
 -11   4   7        4.12        7.22      3.29 o 
 -10   4   7      142.94      138.26     19.34 o 
  -9   4   7       10.65       12.06      3.31 o 
  -8   4   7        8.43       10.11      4.02 o 
  -7   4   7        1.91        6.82      2.04 o 
  -6   4   7     1129.54     1112.92     22.02 o 
  -5   4   7       27.04       20.12      3.83 o 
  -4   4   7       42.51       45.11      6.25 o 
  -3   4   7       66.25       80.54      8.62 o 
  -2   4   7      352.46      355.52      9.91 o 
  -1   4   7       45.28       47.58      5.04 o 
   0   4   7      642.80      611.10     17.34 o 
   1   4   7      247.23      252.63      7.95 o 
   2   4   7      441.75      488.34     11.67 o 
   3   4   7       17.52       15.58      2.90 o 
   4   4   7        0.14        1.73      1.46 o 
   5   4   7       93.44       95.00      7.45 o 
   6   4   7        4.32        3.93      1.33 o 
   7   4   7       60.34       46.69      5.63 o 
   8   4   7      396.33      401.18     26.57 o 
   9   4   7       71.11       54.03     18.00 o 
  10   4   7      311.89      360.60     18.76 o 
  11   4   7       68.84       57.10     24.08 o 
 -11   5   7        7.38        4.78      3.01 o 
 -10   5   7       17.33       11.81      4.11 o 
  -9   5   7       26.01       25.40      5.76 o 
  -8   5   7      463.34      483.37     23.28 o 
  -7   5   7      189.33      176.93     21.80 o 
  -6   5   7       62.04       61.76      9.15 o 
  -5   5   7      398.89      371.92     10.73 o 
  -4   5   7      338.42      354.18     10.54 o 
  -3   5   7      121.14      122.91      8.78 o 
  -2   5   7      388.84      413.01     10.71 o 
  -1   5   7        2.05        6.07      2.03 o 
   0   5   7      181.30      183.28     12.88 o 
   1   5   7        0.74        3.16      1.82 o 
   2   5   7      249.14      244.01      7.41 o 
   3   5   7      906.56      982.03     14.31 o 
   4   5   7        3.86        5.18      1.97 o 
   5   5   7      738.89      751.17     16.21 o 
   6   5   7      709.12      685.32     12.32 o 
   7   5   7       32.29       24.20      4.84 o 
   8   5   7        1.74        4.04      2.95 o 
   9   5   7       88.17      101.53     24.16 o 
  10   5   7        0.14        3.49      4.20 o 
 -10   6   7       59.10       38.48     10.24 o 
  -9   6   7      141.74      156.96     18.61 o 
  -8   6   7      232.35      242.43     13.57 o 
  -7   6   7      263.01      256.38     13.19 o 
  -6   6   7        4.71        5.80      2.41 o 
  -5   6   7       55.92       47.67      5.93 o 
  -4   6   7      118.39      113.19     11.93 o 
  -3   6   7       71.57       70.06      8.63 o 
  -2   6   7      557.37      564.92     18.82 o 
  -1   6   7      154.87      170.13      8.51 o 
   0   6   7      464.95      472.48     15.65 o 
   1   6   7      436.36      460.90     12.21 o 
   2   6   7        2.77        3.13      1.81 o 
   3   6   7      244.78      278.59     12.04 o 
   4   6   7      221.97      223.94     12.20 o 
   5   6   7        3.15        5.25      2.05 o 
   6   6   7        1.18        2.79      1.53 o 
   7   6   7      194.17      207.67      9.20 o 
   8   6   7      188.36      222.75     15.54 o 
   9   6   7       39.06       37.06     20.15 o 
  10   6   7       33.99       30.45     14.49 o 
  -9   7   7       38.75       38.02      9.20 o 
  -8   7   7        0.04        6.46      2.90 o 
  -7   7   7        4.81        5.32      3.52 o 
  -6   7   7      165.74      155.00     19.65 o 
  -5   7   7       14.91       17.78      4.22 o 
  -4   7   7       88.44       89.28     14.10 o 
  -3   7   7        0.58        3.75      1.98 o 
  -2   7   7        0.03        2.61      1.57 o 
  -1   7   7      163.60      166.79     16.13 o 
   0   7   7        8.35       10.53      2.70 o 
   1   7   7        0.80        3.22      1.91 o 
   2   7   7       71.37       72.69     12.32 o 
   3   7   7        5.78        7.12      2.11 o 
   4   7   7      417.09      439.84     14.81 o 
   5   7   7       48.05       48.07      7.03 o 
   6   7   7        5.98        7.58      3.16 o 
   7   7   7       10.60        9.68      3.56 o 
   8   7   7        0.19        1.92      2.77 o 
  -7   8   7       81.34       65.01     14.90 o 
  -6   8   7        2.33        4.03      2.88 o 
  -5   8   7       45.57       32.26      6.73 o 
  -4   8   7       40.23       36.75      8.86 o 
  -3   8   7       19.62       19.45      4.03 o 
  -2   8   7       76.65       71.31     11.79 o 
  -1   8   7      668.53      683.79     15.05 o 
   0   8   7      189.53      182.76      8.39 o 
   1   8   7       93.99       99.44     10.52 o 
   2   8   7       75.17       70.36     12.37 o 
   3   8   7       26.37       22.05      4.37 o 
   4   8   7       31.88       24.91      5.09 o 
   5   8   7       25.64       21.89      5.62 o 
   6   8   7        0.12        2.69      2.51 o 
   7   8   7       84.04       80.84     38.78 o 
  -5   9   7      109.59      102.79     18.99 o 
  -4   9   7       55.43       42.47     10.55 o 
  -3   9   7        6.96        9.73      3.87 o 
  -2   9   7       83.10       71.43      8.69 o 
  -1   9   7        5.43        8.08      2.81 o 
   0   9   7       93.15       76.63     13.92 o 
   1   9   7       58.77       47.62     11.04 o 
   2   9   7      120.77       95.93     19.81 o 
   3   9   7       21.47       22.14      4.97 o 
   4   9   7      247.91      259.09     10.78 o 
   5   9   7       84.49       57.76     20.61 o 
 -12   0   8       64.67       71.19     24.59 o 
 -10   0   8      525.99      528.77     40.01 o 
  -8   0   8      440.17      469.00     16.08 o 
  -6   0   8      352.35      370.34     15.01 o 
  -4   0   8        0.41        3.39      2.85 o 
  -2   0   8       79.40       96.72     10.13 o 
   0   0   8     1264.36     1308.27     23.66 o 
   2   0   8      833.79      817.25     14.37 o 
   4   0   8      935.35      921.72     17.45 o 
   6   0   8      599.36      624.86     27.55 o 
   8   0   8      585.57      592.29     21.92 o 
  10   0   8       64.38       77.73     22.07 o 
  12   0   8      153.63      154.58     10.56 o 
 -12   1   8       59.33       41.90     13.19 o 
 -11   1   8        0.41        4.98      3.03 o 
 -10   1   8      236.84      216.56     10.40 o 
  -9   1   8       23.91       19.97      4.19 o 
  -8   1   8       46.71       49.48      6.65 o 
  -7   1   8        8.11        9.41      3.45 o 
  -6   1   8       22.13       22.54      3.72 o 
  -5   1   8     1084.84     1066.81     19.43 o 
  -4   1   8      570.17      598.85     12.34 o 
  -3   1   8      306.25      282.32      7.10 o 
  -2   1   8      330.91      383.20      7.74 o 
  -1   1   8       37.92       39.70      4.34 o 
   0   1   8      171.11      163.94      6.18 o 
   1   1   8       25.69       22.74      4.17 o 
   2   1   8       33.45       35.20      3.75 o 
   3   1   8      602.36      606.24      8.55 o 
   4   1   8      405.66      401.34      6.14 o 
   5   1   8      161.64      179.04     17.55 o 
   6   1   8        8.97       13.01      4.06 o 
   7   1   8      140.79      151.94     10.44 o 
   8   1   8       29.07       26.09      6.57 o 
   9   1   8      120.79      116.14      8.50 o 
  10   1   8       15.72        6.25      3.85 o 
  11   1   8        0.01        1.14      2.06 o 
  12   1   8      105.13       93.23     18.80 o 
 -12   2   8        7.26        3.45      1.98 o 
 -11   2   8       28.33       29.67      7.76 o 
 -10   2   8        5.04        7.20      3.07 o 
  -9   2   8      193.66      207.27      9.50 o 
  -8   2   8       49.97       52.82      8.35 o 
  -7   2   8      114.42      120.94     15.40 o 
  -6   2   8        2.63        3.70      2.25 o 
  -5   2   8       32.64       42.02      5.90 o 
  -4   2   8       44.44       52.44      5.80 o 
  -3   2   8       10.00       14.15      2.88 o 
  -2   2   8        9.54       14.94      2.70 o 
  -1   2   8      122.40      125.94      7.73 o 
   0   2   8      240.48      268.80      7.78 o 
   1   2   8      364.19      365.40      8.47 o 
   2   2   8      520.50      506.19     16.46 o 
   3   2   8      398.36      375.57      7.26 o 
   4   2   8       54.24       53.48      3.59 o 
   5   2   8      129.78      121.67      2.68 o 
   6   2   8      223.00      211.40     11.87 o 
   7   2   8        1.29        3.04      1.88 o 
   8   2   8       37.36       35.53     10.57 o 
   9   2   8       16.35       21.61      6.04 o 
  10   2   8       40.04       37.59     11.81 o 
  11   2   8      102.67       90.97     29.23 o 
 -11   3   8       62.07       59.25     12.65 o 
 -10   3   8       26.59       27.89      6.00 o 
  -9   3   8        0.49        4.77      2.06 o 
  -8   3   8      100.76       90.35     14.16 o 
  -7   3   8       93.25       77.48     11.48 o 
  -6   3   8      371.49      386.22      9.44 o 
  -5   3   8      599.17      601.89     10.37 o 
  -4   3   8      701.05      694.39     14.28 o 
  -3   3   8      517.53      490.26     12.39 o 
  -2   3   8      814.20      808.59     16.40 o 
  -1   3   8       46.00       56.43      6.89 o 
   0   3   8        3.11        4.97      1.59 o 
   1   3   8      376.13      391.38      9.75 o 
   2   3   8      672.63      683.10     24.65 o 
   3   3   8      562.98      566.68     24.12 o 
   4   3   8       48.29       43.39      4.98 o 
   5   3   8       76.76       61.92      4.54 o 
   6   3   8      529.07      567.51     28.95 o 
   7   3   8      164.28      156.24     11.62 o 
   8   3   8      327.13      292.96     11.62 o 
   9   3   8        9.15       11.40      3.75 o 
  10   3   8        0.09        2.26      2.41 o 
  11   3   8       26.59       22.96     12.67 o 
 -11   4   8      195.81      204.29      8.91 o 
 -10   4   8        0.01        3.43      3.25 o 
  -9   4   8       70.86       61.83     13.21 o 
  -8   4   8       58.67       56.03     11.82 o 
  -7   4   8      300.52      305.33      8.30 o 
  -6   4   8      207.55      215.21      8.54 o 
  -5   4   8        1.53        2.39      1.55 o 
  -4   4   8       22.24       25.73      5.03 o 
  -3   4   8       70.21       75.95     11.10 o 
  -2   4   8        3.57       10.87      4.16 o 
  -1   4   8       82.16       85.79      8.36 o 
   0   4   8      108.29      132.66     10.70 o 
   1   4   8      310.94      316.38      8.01 o 
   2   4   8       12.23       16.14      2.92 o 
   3   4   8      949.40      988.26     13.71 o 
   4   4   8        5.07        5.39      1.44 o 
   5   4   8       68.01       68.17      7.84 o 
   6   4   8       44.81       40.99      4.06 o 
   7   4   8       49.65       53.26     10.87 o 
   8   4   8        4.60        4.45      1.97 o 
   9   4   8      116.46      132.15     32.40 o 
  10   4   8        1.52        4.85      3.14 o 
  11   4   8      198.17      238.89     16.33 o 
 -10   5   8       34.46       34.90      8.79 o 
  -9   5   8        4.18        2.98      2.49 o 
  -8   5   8        1.58        4.82      2.64 o 
  -7   5   8      185.56      192.37     18.60 o 
  -6   5   8       49.28       40.90      6.20 o 
  -5   5   8       25.47       23.71      4.56 o 
  -4   5   8        3.22        3.95      1.65 o 
  -3   5   8      298.76      300.74     13.95 o 
  -2   5   8      482.09      519.69     14.67 o 
  -1   5   8       18.78       22.85      4.31 o 
   0   5   8        4.31        4.95      2.06 o 
   1   5   8      286.65      313.00     12.61 o 
   2   5   8       10.87       11.98      2.40 o 
   3   5   8        0.25        2.95      1.53 o 
   4   5   8        1.22        3.25      1.88 o 
   5   5   8       25.97       33.49      6.94 o 
   6   5   8        7.33        7.71      2.06 o 
   7   5   8       93.47       85.41      7.55 o 
   8   5   8      205.08      227.12     37.73 o 
   9   5   8       32.54       30.74     14.10 o 
  10   5   8       24.80       26.70     11.64 o 
  -9   6   8      211.97      185.31     25.85 o 
  -8   6   8      273.80      287.23     25.64 o 
  -7   6   8       50.70       50.57      9.76 o 
  -6   6   8        2.46        5.76      3.58 o 
  -5   6   8      134.76      117.42     11.71 o 
  -4   6   8        0.37        2.64      1.25 o 
  -3   6   8       26.25       21.68      4.43 o 
  -2   6   8       47.28       45.76      7.55 o 
  -1   6   8       19.33       25.29      4.15 o 
   0   6   8      145.75      158.44     12.03 o 
   1   6   8        8.57       10.21      2.61 o 
   2   6   8      343.76      355.32      9.75 o 
   3   6   8        5.37        7.38      2.42 o 
   4   6   8      155.66      143.91      8.79 o 
   5   6   8        1.51        3.35      1.59 o 
   6   6   8       71.16       59.56     11.73 o 
   7   6   8       27.99       27.84      9.45 o 
   8   6   8        1.08        6.24      4.38 o 
   9   6   8       33.69       32.05     13.83 o 
  -8   7   8        0.81        2.53      2.73 o 
  -7   7   8       25.95       23.76      7.08 o 
  -6   7   8      114.89      103.40     15.72 o 
  -5   7   8      254.12      258.42     15.14 o 
  -4   7   8       99.03       84.06     12.07 o 
  -3   7   8      453.76      446.36     13.12 o 
  -2   7   8       67.63       73.02      8.38 o 
  -1   7   8      153.53      165.19     10.23 o 
   0   7   8        4.21        3.60      2.47 o 
   1   7   8       16.05       15.20      3.33 o 
   2   7   8       19.84       24.95      4.79 o 
   3   7   8       10.18       10.61      2.95 o 
   4   7   8        6.51        8.30      2.54 o 
   5   7   8      177.84      173.71     11.14 o 
   6   7   8        2.40        0.77      3.75 o 
   7   7   8      105.79      115.71     42.04 o 
   8   7   8       11.73       12.74      9.95 o 
  -6   8   8        0.63        3.39      2.75 o 
  -5   8   8        3.77        7.18      3.43 o 
  -4   8   8        1.28        3.80      2.80 o 
  -3   8   8       68.09       53.34      7.55 o 
  -2   8   8        3.08        3.44      1.78 o 
  -1   8   8      144.40      142.33     14.22 o 
   0   8   8      178.54      196.88     12.36 o 
   1   8   8        0.24        2.10      1.70 o 
   2   8   8       29.97       25.89      5.54 o 
   3   8   8       38.24       31.39      7.17 o 
   4   8   8       31.65       27.72      6.66 o 
   5   8   8       10.70       10.56      4.72 o 
   6   8   8       52.50       38.90     19.33 o 
  -3   9   8        6.22        4.97      2.66 o 
  -2   9   8        2.91        6.21      2.40 o 
  -1   9   8        5.52        8.99      3.18 o 
   0   9   8       31.99       25.36      5.46 o 
   1   9   8        6.61        6.84      2.27 o 
   2   9   8        0.70        2.06      1.67 o 
   3   9   8        9.48        9.26      3.55 o 
 -11   0   9       28.28       29.18     11.45 o 
  -9   0   9      544.71      593.43     16.87 o 
  -7   0   9      121.77      136.06     20.59 o 
  -5   0   9      148.55      135.15     16.41 o 
  -3   0   9      600.82      571.70     18.73 o 
  -1   0   9     2357.43     2473.76     93.04 o 
   1   0   9      154.00      172.11      7.32 o 
   3   0   9      195.68      194.62      8.36 o 
   5   0   9      315.44      319.08     15.91 o 
   7   0   9       51.11       49.46     13.95 o 
   9   0   9      126.79      126.11     11.30 o 
  11   0   9       34.30       26.53     16.29 o 
 -11   1   9      233.26      240.49      9.42 o 
 -10   1   9      465.90      476.04     11.03 o 
  -9   1   9        3.41        3.10      2.40 o 
  -8   1   9       46.19       40.07      7.57 o 
  -7   1   9      142.24      169.07     10.83 o 
  -6   1   9      187.57      177.00      9.99 o 
  -5   1   9      127.17      147.19     11.76 o 
  -4   1   9      341.91      346.05      8.65 o 
  -3   1   9     1264.71     1307.87     20.47 o 
  -2   1   9      732.50      767.06     20.25 o 
  -1   1   9        4.30        6.01      1.46 o 
   0   1   9       75.81       80.47      8.34 o 
   1   1   9      136.03      132.70      4.95 o 
   2   1   9       69.08       64.79      5.72 o 
   3   1   9      309.72      307.54     10.20 o 
   4   1   9      271.30      248.86      7.43 o 
   5   1   9      978.61      974.22     32.30 o 
   6   1   9      444.37      460.40     16.24 o 
   7   1   9        0.12        1.28      1.79 o 
   8   1   9        0.31        1.41      1.76 o 
   9   1   9       20.16       20.82      5.80 o 
  10   1   9        9.37        9.79      3.88 o 
  11   1   9       33.97       21.06     10.09 o 
 -11   2   9      211.07      191.01     13.11 o 
 -10   2   9      281.73      321.77     20.61 o 
  -9   2   9      154.96      153.91     11.78 o 
  -8   2   9      666.64      639.31     18.33 o 
  -7   2   9      102.97      112.44     15.96 o 
  -6   2   9       34.78       34.31      5.73 o 
  -5   2   9      801.11      783.05     15.89 o 
  -4   2   9      105.04      108.43     11.23 o 
  -3   2   9      176.27      169.34      8.71 o 
  -2   2   9       55.29       74.34      9.97 o 
  -1   2   9       15.19       18.61      3.04 o 
   0   2   9     1103.21     1096.50     35.02 o 
   1   2   9      376.19      384.55      9.24 o 
   2   2   9       51.96       58.01      6.39 o 
   3   2   9      527.39      510.13      9.82 o 
   4   2   9       34.82       32.21      3.59 o 
   5   2   9        2.01        2.65      1.10 o 
   6   2   9       30.26       36.48      9.04 o 
   7   2   9       68.53       68.93     12.43 o 
   8   2   9        0.04        2.02      2.17 o 
   9   2   9        0.34        2.18      1.62 o 
  10   2   9      205.43      217.20      9.72 o 
  11   2   9      133.22      148.86     12.29 o 
 -11   3   9      245.18      248.47     13.72 o 
 -10   3   9        7.20        7.42      2.66 o 
  -9   3   9      434.20      470.61     16.12 o 
  -8   3   9        7.41        7.21      2.47 o 
  -7   3   9      132.53      128.95      8.46 o 
  -6   3   9      124.65      120.66      7.71 o 
  -5   3   9       80.22       80.63      9.00 o 
  -4   3   9      370.47      355.29      8.75 o 
  -3   3   9      344.67      360.84     10.66 o 
  -2   3   9       87.45      101.67      9.37 o 
  -1   3   9      312.97      321.79     10.24 o 
   0   3   9      174.94      172.26      6.60 o 
   1   3   9        8.05        6.83      2.16 o 
   2   3   9      111.16       95.84      5.91 o 
   3   3   9       79.62       77.43      7.98 o 
   4   3   9       26.41       31.13      4.14 o 
   5   3   9       75.28       64.27      6.52 o 
   6   3   9       14.42       19.23      4.45 o 
   7   3   9      271.78      289.98     10.12 o 
   8   3   9      187.29      160.27     13.14 o 
   9   3   9       12.64       10.27      4.38 o 
  10   3   9       54.13       50.33     22.47 o 
 -10   4   9      142.07      114.33     18.79 o 
  -9   4   9      133.68      143.11     18.12 o 
  -8   4   9        4.32        9.84      3.72 o 
  -7   4   9        1.71        2.85      1.84 o 
  -6   4   9      649.82      656.64     17.76 o 
  -5   4   9        4.46        4.86      2.22 o 
  -4   4   9       11.99       13.87      3.38 o 
  -3   4   9       17.98       27.51      4.22 o 
  -2   4   9      252.89      233.32     11.98 o 
  -1   4   9      174.83      176.66      6.99 o 
   0   4   9       13.29       18.76      3.60 o 
   1   4   9        8.48       10.95      2.48 o 
   2   4   9      152.90      146.15      7.35 o 
   3   4   9       98.87       94.45      9.31 o 
   4   4   9       55.21       63.24      7.86 o 
   5   4   9       45.65       42.32      6.29 o 
   6   4   9        0.18        2.65      1.97 o 
   7   4   9       37.06       36.99      8.44 o 
   8   4   9        2.23        4.43      2.08 o 
   9   4   9        6.10        7.53      5.63 o 
  10   4   9        3.99        4.94      3.93 o 
  -9   5   9       18.18       20.20      5.92 o 
  -8   5   9        0.41        3.08      2.90 o 
  -7   5   9       25.51       28.76      7.31 o 
  -6   5   9        2.93        2.47      1.21 o 
  -5   5   9     1117.39     1074.70     16.46 o 
  -4   5   9      250.23      274.88      9.77 o 
  -3   5   9       26.94       30.65      4.52 o 
  -2   5   9      247.27      274.51     11.04 o 
  -1   5   9      210.36      206.11      9.33 o 
   0   5   9      416.87      427.20     15.01 o 
   1   5   9       27.76       30.77      4.74 o 
   2   5   9       63.69       65.22      7.32 o 
   3   5   9      313.97      324.78     10.13 o 
   4   5   9        8.51        8.15      2.47 o 
   5   5   9      210.59      222.38      6.00 o 
   6   5   9       95.41       88.87     16.78 o 
   7   5   9       85.64       79.56     20.24 o 
   8   5   9      268.21      307.32     19.89 o 
   9   5   9       55.37       45.59     24.88 o 
  -8   6   9      156.72      135.80     12.07 o 
  -7   6   9      160.37      170.10     17.25 o 
  -6   6   9       93.73       81.87     15.29 o 
  -5   6   9      140.42      126.97     14.11 o 
  -4   6   9       40.45       43.22      8.00 o 
  -3   6   9       70.59       67.97     10.01 o 
  -2   6   9       46.97       49.15      8.06 o 
  -1   6   9       69.38       58.58      7.90 o 
   0   6   9      375.98      352.04     13.08 o 
   1   6   9      203.19      220.37      9.46 o 
   2   6   9      102.70      111.70      7.49 o 
   3   6   9       74.45       84.82      8.57 o 
   4   6   9        8.43        6.98      2.66 o 
   5   6   9        2.83        1.87      1.67 o 
   6   6   9      107.88       94.66     21.20 o 
   7   6   9       54.42       49.91     18.87 o 
   8   6   9       20.89       18.97     12.88 o 
  -7   7   9        8.55        7.75      3.40 o 
  -6   7   9      133.62      125.42     18.89 o 
  -5   7   9        0.01        4.29      2.68 o 
  -4   7   9      352.93      353.75     12.84 o 
  -3   7   9       45.11       37.65      8.20 o 
  -2   7   9       11.65       13.10      3.06 o 
  -1   7   9      265.96      284.49      8.69 o 
   0   7   9        3.37        4.31      1.61 o 
   1   7   9       10.78       13.45      3.78 o 
   2   7   9        0.12        3.62      2.43 o 
   3   7   9       45.30       40.49      6.80 o 
   4   7   9      305.87      336.60     11.58 o 
   5   7   9       24.23       17.43      5.15 o 
   6   7   9       77.10       84.14     29.04 o 
   7   7   9       24.47       22.56     16.46 o 
  -5   8   9        1.79        3.70      2.66 o 
  -4   8   9       13.94       12.42      5.64 o 
  -3   8   9       96.76       86.80     17.70 o 
  -2   8   9       68.38       48.92     10.36 o 
  -1   8   9      179.51      158.02     16.11 o 
   0   8   9        3.10        2.72      2.18 o 
   1   8   9      110.82       91.49     15.87 o 
   2   8   9       52.12       44.22      9.87 o 
   3   8   9       10.52       10.21      3.02 o 
   4   8   9       28.87       21.45      5.61 o 
   5   8   9       28.29       28.80     15.20 o 
 -10   0  10       42.53       39.83      9.96 o 
  -8   0  10      541.89      572.84     21.24 o 
  -6   0  10     1585.90     1653.35     34.12 o 
  -4   0  10       49.33       67.33     15.25 o 
  -2   0  10      288.92      289.57     10.12 o 
   0   0  10        0.33        2.19      2.21 o 
   2   0  10     1001.31     1012.49     18.50 o 
   4   0  10      113.68      130.09      5.34 o 
   6   0  10      584.85      557.07     21.98 o 
   8   0  10        1.42        1.67      1.71 o 
  10   0  10       45.37       35.97     15.57 o 
 -10   1  10       26.90       22.30      6.75 o 
  -9   1  10       56.25       47.22     10.70 o 
  -8   1  10        0.01        2.39      1.83 o 
  -7   1  10      125.21      113.59     17.43 o 
  -6   1  10      218.07      221.24     11.15 o 
  -5   1  10        3.74        4.77      2.80 o 
  -4   1  10      724.80      732.00     15.05 o 
  -3   1  10      345.75      344.13      7.81 o 
  -2   1  10      240.41      238.13      7.28 o 
  -1   1  10     1247.00     1299.16     16.62 o 
   0   1  10      392.92      413.61     10.97 o 
   1   1  10      518.64      535.16      9.22 o 
   2   1  10       12.19        9.01      2.08 o 
   3   1  10       30.71       29.65      3.98 o 
   4   1  10        4.80        5.64      1.48 o 
   5   1  10       73.93       80.86     13.49 o 
   6   1  10      207.05      216.91      9.36 o 
   7   1  10      345.34      353.40     14.10 o 
   8   1  10       14.27        9.65      4.12 o 
   9   1  10      384.49      402.46     12.25 o 
  10   1  10        5.92        7.92      3.31 o 
 -10   2  10        1.11        4.71      2.63 o 
  -9   2  10        4.95        6.66      2.85 o 
  -8   2  10       17.22       11.60      4.75 o 
  -7   2  10      476.38      486.77     12.45 o 
  -6   2  10      103.68      109.46     15.03 o 
  -5   2  10      176.07      179.24      8.97 o 
  -4   2  10      138.35      152.21     12.32 o 
  -3   2  10        3.50        2.49      1.41 o 
  -2   2  10       59.29       50.76      8.01 o 
  -1   2  10      558.73      552.19      9.79 o 
   0   2  10        3.79        4.85      1.99 o 
   1   2  10      856.07      851.52     13.42 o 
   2   2  10        0.74        3.76      1.28 o 
   3   2  10        0.22        2.16      1.19 o 
   4   2  10      428.47      386.27     15.35 o 
   5   2  10        2.41        3.35      2.69 o 
   6   2  10        9.90       10.92      4.00 o 
   7   2  10      234.01      226.49     15.86 o 
   8   2  10        7.89       12.70      5.13 o 
   9   2  10      112.45      101.81     17.60 o 
  10   2  10       17.68       13.90      4.71 o 
 -10   3  10      154.29      154.34     17.71 o 
  -9   3  10      108.00       91.51     19.10 o 
  -8   3  10      302.74      288.10     14.41 o 
  -7   3  10        0.21        2.78      2.36 o 
  -6   3  10       25.72       30.53      5.14 o 
  -5   3  10       65.37       54.16      8.29 o 
  -4   3  10        0.14        2.62      1.91 o 
  -3   3  10        1.05        3.47      1.82 o 
  -2   3  10     1410.88     1436.50     34.39 o 
  -1   3  10       34.03       29.24      4.71 o 
   0   3  10      952.74      994.47     18.43 o 
   1   3  10        1.41        2.71      1.61 o 
   2   3  10      175.59      184.55      7.68 o 
   3   3  10       11.19        7.51      1.84 o 
   4   3  10      118.46      126.80      5.54 o 
   5   3  10        2.13        3.00      2.34 o 
   6   3  10       70.83       63.88     10.60 o 
   7   3  10        7.01        1.30      1.94 o 
   8   3  10      836.36      887.35     48.31 o 
   9   3  10        0.13        1.93      1.80 o 
  10   3  10      124.75      115.41     25.86 o 
  -9   4  10       67.78       55.90     10.81 o 
  -8   4  10        6.71        3.14      2.99 o 
  -7   4  10      349.53      392.90     14.88 o 
  -6   4  10       35.72       34.13      5.25 o 
  -5   4  10      606.33      629.63     13.44 o 
  -4   4  10        6.05        8.08      2.46 o 
  -3   4  10      257.45      270.54      9.74 o 
  -2   4  10        2.79        6.96      2.26 o 
  -1   4  10      646.07      638.72     13.14 o 
   0   4  10        6.99       13.79      3.06 o 
   1   4  10      140.53      126.31      7.40 o 
   2   4  10        2.12        1.37      0.97 o 
   3   4  10     1416.84     1497.06     17.42 o 
   4   4  10       47.88       47.07     10.35 o 
   5   4  10      505.34      499.21     15.25 o 
   6   4  10       25.05       22.62      6.96 o 
   7   4  10       79.43       77.58     17.58 o 
   8   4  10       23.86       21.25      7.17 o 
   9   4  10        2.34        2.99      3.59 o 
  -8   5  10        3.83        3.99      2.37 o 
  -7   5  10        0.17        2.89      2.60 o 
  -6   5  10      178.97      160.86     25.32 o 
  -5   5  10        4.58        6.34      2.21 o 
  -4   5  10        5.22        7.32      2.11 o 
  -3   5  10        0.40        2.76      1.71 o 
  -2   5  10      436.63      460.18     17.30 o 
  -1   5  10      169.44      163.78      8.25 o 
   0   5  10      132.17      137.98      9.76 o 
   1   5  10       67.73       83.00     11.52 o 
   2   5  10       32.23       27.72      5.36 o 
   3   5  10       10.26       11.89      2.77 o 
   4   5  10        5.35        6.18      1.85 o 
   5   5  10        9.60       11.15      4.58 o 
   6   5  10       83.12       75.62     20.70 o 
   7   5  10       75.91       78.20      7.73 o 
   8   5  10        0.03        1.32      2.32 o 
  -7   6  10       15.60       12.79      5.51 o 
  -6   6  10      100.13       96.53     20.19 o 
  -5   6  10       21.90       18.33      4.42 o 
  -4   6  10      304.39      328.39     11.85 o 
  -3   6  10        8.30        8.97      2.29 o 
  -2   6  10       30.53       23.75      4.79 o 
  -1   6  10       53.70       53.07      9.23 o 
   0   6  10      135.08      146.38      7.81 o 
   1   6  10      247.86      243.58     13.26 o 
   2   6  10      124.44      125.28     11.24 o 
   3   6  10        0.01        1.59      1.23 o 
   4   6  10      246.38      239.04     13.79 o 
   5   6  10      148.60      141.72     19.10 o 
   6   6  10       37.96       35.06     10.09 o 
   7   6  10        4.16        7.64      7.91 o 
  -6   7  10        8.54       10.79      3.37 o 
  -5   7  10       31.23       20.59      6.16 o 
  -4   7  10       63.03       45.89     13.12 o 
  -3   7  10      419.77      410.13     12.61 o 
  -2   7  10        0.18        2.14      1.31 o 
  -1   7  10      216.80      241.04      9.92 o 
   0   7  10       19.74       16.73      3.92 o 
   1   7  10      172.17      174.22      9.02 o 
   2   7  10        4.85        4.47      1.99 o 
   3   7  10      175.86      183.99      9.96 o 
   4   7  10        6.16        7.10      2.73 o 
   5   7  10      124.04      104.21     32.64 o 
  -3   8  10        3.83        2.62      2.46 o 
  -2   8  10       36.08       27.68      7.90 o 
  -1   8  10       43.07       29.40      6.99 o 
   0   8  10       34.48       29.22      7.68 o 
   1   8  10       33.27       34.69      6.98 o 
   2   8  10       96.01       74.66     17.28 o 
   3   8  10       27.11       19.28      4.79 o 
  -9   0  11       19.11       12.81      5.78 o 
  -7   0  11      213.35      227.68     11.11 o 
  -5   0  11       72.29       82.52     13.35 o 
  -3   0  11      271.65      278.37     20.33 o 
  -1   0  11       29.23       28.43      7.48 o 
   1   0  11        4.78        9.87      3.00 o 
   3   0  11     1288.81     1341.78     16.82 o 
   5   0  11       11.75        6.70      5.53 o 
   7   0  11      112.10      114.15     25.38 o 
   9   0  11       21.25       14.30      7.02 o 
 -10   1  11       56.13       32.89     10.21 o 
  -9   1  11      122.22      114.44     16.65 o 
  -8   1  11       42.89       40.56      7.65 o 
  -7   1  11        4.63        6.67      3.53 o 
  -6   1  11      119.60      128.25      7.37 o 
  -5   1  11      223.10      206.61     20.54 o 
  -4   1  11        5.68        4.51      2.25 o 
  -3   1  11      158.42      145.74     10.42 o 
  -2   1  11       99.51      107.79      9.55 o 
  -1   1  11        8.24        6.55      2.09 o 
   0   1  11        4.32        5.39      1.83 o 
   1   1  11       92.00      102.57      6.52 o 
   2   1  11      498.60      512.97     11.34 o 
   3   1  11      471.09      442.18      9.57 o 
   4   1  11      196.35      212.18      9.81 o 
   5   1  11        0.42        3.28      2.15 o 
   6   1  11        5.08        7.78      6.19 o 
   7   1  11       14.91       16.90      6.46 o 
   8   1  11       55.48       55.52     12.66 o 
   9   1  11       13.13       14.60      5.57 o 
  -9   2  11       28.98       24.24      7.07 o 
  -8   2  11      197.11      181.84      8.16 o 
  -7   2  11        4.32        2.31      1.18 o 
  -6   2  11      116.29      130.67     12.58 o 
  -5   2  11      222.10      209.00     10.41 o 
  -4   2  11      322.19      334.21     13.01 o 
  -3   2  11      185.34      195.45     10.42 o 
  -2   2  11      129.94      138.53     12.27 o 
  -1   2  11      152.50      152.08      6.87 o 
   0   2  11       47.50       47.18      6.62 o 
   1   2  11      186.53      195.12      7.13 o 
   2   2  11      231.65      223.56      6.47 o 
   3   2  11       19.72       15.71      2.97 o 
   4   2  11      253.13      263.90     27.21 o 
   5   2  11      459.68      484.36     15.93 o 
   6   2  11      101.15      117.43     17.64 o 
   7   2  11        7.98        6.10      3.18 o 
   8   2  11       45.28       37.60     11.02 o 
   9   2  11       86.07       63.58     18.62 o 
  -9   3  11       14.87       18.48      5.15 o 
  -8   3  11      160.04      150.04     21.15 o 
  -7   3  11      147.18      135.71     15.36 o 
  -6   3  11       60.71       58.26     10.85 o 
  -5   3  11        8.14        9.13      2.12 o 
  -4   3  11       99.82       89.77     13.06 o 
  -3   3  11       43.58       43.10      6.98 o 
  -2   3  11       82.42       78.08      8.14 o 
  -1   3  11       38.38       47.54      7.89 o 
   0   3  11      565.46      566.36     10.11 o 
   1   3  11       61.03       59.82      8.77 o 
   2   3  11       12.15        7.96      2.21 o 
   3   3  11      256.46      278.85      6.91 o 
   4   3  11       42.46       37.16      9.51 o 
   5   3  11       25.47       21.50      6.36 o 
   6   3  11        7.07        3.89      2.46 o 
   7   3  11       11.47       11.81      4.06 o 
   8   3  11       66.22       65.26     12.18 o 
   9   3  11      117.77      132.93      7.97 o 
  -8   4  11       11.18        6.29      4.86 o 
  -7   4  11       38.10       36.87      7.72 o 
  -6   4  11       95.49       79.77     11.44 o 
  -5   4  11      239.11      230.12     21.42 o 
  -4   4  11      123.77      106.89      7.67 o 
  -3   4  11        5.26        4.79      2.14 o 
  -2   4  11      108.16      111.81     11.40 o 
  -1   4  11       16.40       13.08      4.08 o 
   0   4  11        0.25        2.53      1.98 o 
   1   4  11       20.53       21.64      3.79 o 
   2   4  11       19.13       20.24      4.07 o 
   3   4  11       91.16       86.18      6.51 o 
   4   4  11      115.28      137.84     20.59 o 
   5   4  11      271.60      288.96     11.48 o 
   6   4  11       23.94       21.62      6.28 o 
   7   4  11       81.71       73.40     18.86 o 
   8   4  11       21.95       20.72     14.03 o 
  -7   5  11       12.23       16.10      4.86 o 
  -6   5  11        0.12        1.87      1.92 o 
  -5   5  11        2.70        3.51      1.81 o 
  -4   5  11        1.76        3.07      1.61 o 
  -3   5  11       99.12      109.58      8.54 o 
  -2   5  11       39.00       33.98      5.85 o 
  -1   5  11       71.14       76.16      7.95 o 
   0   5  11      524.39      555.43     13.97 o 
   1   5  11      299.85      308.42     10.93 o 
   2   5  11        3.03        4.48      1.76 o 
   3   5  11       32.85       31.38      6.04 o 
   4   5  11      144.90      139.94     18.41 o 
   5   5  11       50.59       49.92     13.38 o 
   6   5  11        5.59        3.74      2.86 o 
   7   5  11      124.96      119.89     36.19 o 
  -6   6  11        7.29        9.58      3.96 o 
  -5   6  11       41.59       41.91     10.98 o 
  -4   6  11       18.34       14.65      5.38 o 
  -3   6  11      181.30      186.95     11.03 o 
  -2   6  11      125.19      121.76     18.29 o 
  -1   6  11       42.68       34.00      5.92 o 
   0   6  11       70.60       59.94     10.21 o 
   1   6  11       72.95       57.84      9.19 o 
   2   6  11       45.68       39.20      7.38 o 
   3   6  11        0.17        1.80      1.09 o 
   4   6  11       43.56       42.31     12.05 o 
   5   6  11       29.15       21.27      7.55 o 
   6   6  11       96.70       77.08     22.33 o 
  -4   7  11        9.52        8.22      2.99 o 
  -3   7  11        2.79        1.35      1.64 o 
  -2   7  11       82.45       74.88     12.66 o 
  -1   7  11        5.66        7.11      2.31 o 
   0   7  11        9.86        8.62      2.82 o 
   1   7  11       17.50       16.31      4.37 o 
   2   7  11      191.17      179.80     12.69 o 
   3   7  11       45.93       31.00      8.88 o 
   4   7  11        2.80        4.40      2.55 o 
  -8   0  12       75.29       62.16     20.97 o 
  -6   0  12      524.82      545.61     17.50 o 
  -4   0  12      156.69      181.48     12.45 o 
  -2   0  12      372.44      408.72     16.42 o 
   0   0  12       93.07       95.12     14.55 o 
   2   0  12        7.85        6.85      2.81 o 
   4   0  12      136.78      143.95     33.62 o 
   6   0  12       67.37       70.29     18.49 o 
   8   0  12      173.57      218.85     13.69 o 
  -9   1  12      146.27      142.25     10.13 o 
  -8   1  12        5.92        6.86      3.30 o 
  -7   1  12       54.15       59.19     10.56 o 
  -6   1  12       29.96       25.92      4.86 o 
  -5   1  12        6.79        8.75      2.49 o 
  -4   1  12       11.69       11.99      2.76 o 
  -3   1  12       38.24       40.80      6.61 o 
  -2   1  12      129.36      118.94     14.33 o 
  -1   1  12      232.71      234.85      8.40 o 
   0   1  12        9.84       14.27      3.56 o 
   1   1  12      148.43      157.35      6.50 o 
   2   1  12        4.23        2.83      1.40 o 
   3   1  12       35.69       36.75      9.30 o 
   4   1  12       24.34       21.76      5.42 o 
   5   1  12       20.77       20.05      5.93 o 
   6   1  12       56.46       45.38     14.30 o 
   7   1  12        0.03        1.14      2.04 o 
   8   1  12        9.85        7.87      3.15 o 
  -8   2  12       33.47       21.90      7.06 o 
  -7   2  12        0.57        1.85      1.50 o 
  -6   2  12        1.86        3.34      1.71 o 
  -5   2  12       66.54       69.52      9.81 o 
  -4   2  12      311.32      332.68     13.97 o 
  -3   2  12      193.86      215.30      8.14 o 
  -2   2  12       11.16        9.35      2.33 o 
  -1   2  12       20.34       16.33      3.16 o 
   0   2  12        0.69        1.73      1.58 o 
   1   2  12        0.19        2.21      1.37 o 
   2   2  12        3.13        3.26      1.79 o 
   3   2  12        1.50        2.58      2.16 o 
   4   2  12       11.17        8.55      6.00 o 
   5   2  12      116.01      113.61     12.46 o 
   6   2  12      113.92      116.72      9.42 o 
   7   2  12       16.78       19.11      6.23 o 
   8   2  12       26.81       19.26      7.39 o 
  -8   3  12      127.78      129.07     11.36 o 
  -7   3  12        1.09        2.71      2.13 o 
  -6   3  12       66.11       64.96     12.09 o 
  -5   3  12        1.06        2.62      1.70 o 
  -4   3  12       22.14       19.35      3.82 o 
  -3   3  12       16.08       22.19      4.17 o 
  -2   3  12       36.84       37.98      6.57 o 
  -1   3  12       23.98       19.63      3.61 o 
   0   3  12      356.16      370.45     10.91 o 
   1   3  12       35.99       32.39      6.15 o 
   2   3  12      156.31      160.34      7.08 o 
   3   3  12       11.66       14.41      3.98 o 
   4   3  12        4.71        4.12      3.18 o 
   5   3  12       29.47       21.50      6.29 o 
   6   3  12       62.47       57.48     17.51 o 
   7   3  12       21.22       15.91      5.11 o 
   8   3  12       35.13       31.61      8.92 o 
  -7   4  12       43.96       33.39     10.05 o 
  -6   4  12       81.47       53.89     12.68 o 
  -5   4  12      502.84      492.10     12.03 o 
  -4   4  12       20.38       27.40      5.87 o 
  -3   4  12      186.78      181.79     19.51 o 
  -2   4  12        3.34        4.13      1.92 o 
  -1   4  12       67.58       75.15     10.27 o 
   0   4  12       68.60       63.76      9.93 o 
   1   4  12        5.76        4.23      1.50 o 
   2   4  12        8.14        7.27      2.46 o 
   3   4  12      169.94      182.28     28.82 o 
   4   4  12        7.95        7.72      4.06 o 
   5   4  12       74.78       67.99     17.07 o 
   6   4  12        5.44        3.78      2.58 o 
   7   4  12      168.19      148.70     17.38 o 
  -6   5  12       12.15       12.71      4.33 o 
  -5   5  12        0.01        2.76      1.64 o 
  -4   5  12        3.42        4.74      2.06 o 
  -3   5  12       19.45       19.27      4.59 o 
  -2   5  12        2.18        4.58      2.10 o 
  -1   5  12        0.90        3.59      2.10 o 
   0   5  12        4.02        4.02      1.69 o 
   1   5  12       70.90       60.11     10.46 o 
   2   5  12       35.69       32.13      6.79 o 
   3   5  12        5.84       10.01      5.74 o 
   4   5  12        1.36        2.00      2.58 o 
   5   5  12        4.48        3.60      3.30 o 
   6   5  12        0.15        1.46      1.31 o 
  -4   6  12      178.45      172.95     10.17 o 
  -3   6  12        1.62        2.07      1.48 o 
  -2   6  12      213.68      219.94      8.46 o 
  -1   6  12       14.40       12.26      3.37 o 
   0   6  12        5.64        3.27      2.01 o 
   1   6  12       21.05       20.01      5.04 o 
   2   6  12        1.68        1.53      1.72 o 
   3   6  12        0.13        4.41      3.46 o 
   4   6  12      162.05      171.46     19.94 o 
  -7   0  13       44.29       37.72     13.22 o 
  -5   0  13       45.00       32.11      9.09 o 
  -3   0  13       55.20       55.76     13.59 o 
  -1   0  13     1216.59     1321.72     50.62 o 
   1   0  13        6.55        7.70      2.94 o 
   3   0  13       25.20       26.21      9.91 o 
   5   0  13      139.42      114.34     25.41 o 
   7   0  13      248.38      290.35     17.27 o 
  -7   1  13       60.27       33.81      9.31 o 
  -6   1  13      212.85      224.62      8.59 o 
  -5   1  13       52.99       51.30      9.42 o 
  -4   1  13       35.43       35.50      7.18 o 
  -3   1  13       21.60       22.70      4.65 o 
  -2   1  13        2.10        2.56      1.42 o 
  -1   1  13        7.69        7.17      2.26 o 
   0   1  13      143.11      148.65      8.74 o 
   1   1  13       61.95       70.30      8.51 o 
   2   1  13       33.56       41.37     11.67 o 
   3   1  13        6.43        7.34      2.88 o 
   4   1  13       68.00       70.18     12.54 o 
   5   1  13       10.59        7.80      2.98 o 
   6   1  13        8.15       12.52      5.23 o 
   7   1  13        5.03        5.92      3.74 o 
  -7   2  13       14.60       13.97      3.78 o 
  -6   2  13       23.24       20.36      4.09 o 
  -5   2  13       14.47       13.40      3.49 o 
  -4   2  13      110.50      102.64     15.30 o 
  -3   2  13      347.34      337.87     11.19 o 
  -2   2  13      360.24      364.64      9.54 o 
  -1   2  13       54.29       50.96      8.23 o 
   0   2  13      238.95      261.57      7.32 o 
   1   2  13      220.52      232.76      7.23 o 
   2   2  13        5.61       11.31      3.64 o 
   3   2  13       40.30       36.50      9.53 o 
   4   2  13       63.50       52.05     11.87 o 
   5   2  13       85.82       75.95     23.23 o 
   6   2  13      221.51      240.95     15.03 o 
   7   2  13       29.59       18.83      6.86 o 
  -6   3  13       83.06       72.58     14.83 o 
  -5   3  13       60.58       53.43      9.46 o 
  -4   3  13       32.32       35.53      7.59 o 
  -3   3  13        9.62       16.91      3.76 o 
  -2   3  13       81.84       74.20     13.44 o 
  -1   3  13       74.12       80.05     11.38 o 
   0   3  13        0.61        2.31      1.61 o 
   1   3  13       62.37       52.11      9.05 o 
   2   3  13      142.81      126.45     18.03 o 
   3   3  13       30.95       33.17      8.44 o 
   4   3  13       52.79       48.97     15.44 o 
   5   3  13       16.32       13.58      4.67 o 
   6   3  13        1.83        3.43      2.23 o 
  -5   4  13        4.91        3.92      1.64 o 
  -4   4  13       31.81       24.09      6.56 o 
  -3   4  13       39.12       31.37      7.10 o 
  -2   4  13      249.99      271.06     11.79 o 
  -1   4  13       37.81       35.82      9.79 o 
   0   4  13      122.82      129.20      7.54 o 
   1   4  13       29.12       16.05      4.88 o 
   2   4  13        0.35        2.39      2.80 o 
   3   4  13        1.62        3.06      3.28 o 
   4   4  13       81.47       70.99     22.68 o 
   5   4  13       11.92        8.65      5.10 o 
  -4   5  13       48.33       36.04     10.35 o 
  -3   5  13       29.02       24.91      5.31 o 
  -2   5  13       18.49       13.88      3.34 o 
  -1   5  13       61.37       43.40      8.83 o 
   0   5  13       13.63       13.39      3.55 o 
   1   5  13       77.85       59.13     14.00 o 
   2   5  13       66.67       55.99     12.37 o 
   3   5  13      295.77      340.58     53.25 o 
   4   5  13        9.96        7.51      3.34 o 
  -6   0  14       96.10       70.42     26.48 o 
  -4   0  14        5.82        7.72      5.06 o 
  -2   0  14       69.35      101.57     16.79 o 
   0   0  14       79.04       53.20     16.48 o 
   2   0  14      202.28      220.78     45.29 o 
   4   0  14       71.88       57.29     22.41 o 
   6   0  14       14.57       11.19     11.20 o 
  -6   1  14      205.76      231.84     16.26 o 
  -5   1  14      189.51      185.15     16.17 o 
  -4   1  14        0.07        1.97      1.66 o 
  -3   1  14       57.96       44.77      8.03 o 
  -2   1  14        1.96        3.04      1.61 o 
  -1   1  14       21.20       19.14      5.10 o 
   0   1  14       13.39       10.48      2.61 o 
   1   1  14       59.77       53.98     11.55 o 
   2   1  14      191.85      204.65     13.75 o 
   3   1  14      353.61      416.80     27.34 o 
   4   1  14        4.28        7.19      3.68 o 
   5   1  14       42.05       31.10     11.93 o 
  -5   2  14        2.24        2.43      2.19 o 
  -4   2  14        9.74        8.77      3.01 o 
  -3   2  14        2.62        3.40      2.45 o 
  -2   2  14        3.47        3.32      1.79 o 
  -1   2  14       12.35        9.34      2.88 o 
   0   2  14       32.30       31.69      7.54 o 
   1   2  14      158.04      166.68     22.69 o 
   2   2  14       52.51       45.10     10.19 o 
   3   2  14       17.25       14.69      5.73 o 
   4   2  14        0.33        4.70      3.25 o 
   5   2  14        0.20        3.06      2.50 o 
  -4   3  14      227.93      209.68     16.66 o 
  -3   3  14       42.72       28.81      7.95 o 
  -2   3  14       46.06       29.62      8.89 o 
  -1   3  14        2.29        2.29      1.57 o 
   0   3  14       14.54        9.14      2.52 o 
   1   3  14        3.50        6.47      3.91 o 
   2   3  14      200.82      225.39     21.83 o 
   3   3  14       80.45       69.70     22.18 o 
   4   3  14      160.67      133.52     34.28 o 
  -3   4  14       62.62       44.34     11.18 o 
  -2   4  14       38.79       26.31      5.82 o 
  -1   4  14      202.88      212.71      8.67 o 
   0   4  14       11.85        8.80      3.52 o 
   1   4  14       73.46       59.21     16.40 o 
   2   4  14       21.02       18.90      6.67 o 
   3   4  14      119.78       89.45     27.28 o 
  -3   0  15       86.07       86.82     21.86 o 
  -1   0  15      109.26       98.49     22.81 o 
   1   0  15        2.20        3.81      4.30 o 
   3   0  15       21.71       21.02     13.57 o 
  -3   1  15        5.70        5.00      2.12 o 
  -2   1  15       11.49       12.35      3.98 o 
  -1   1  15       20.89       20.94      6.77 o 
   0   1  15        0.97        2.88      3.09 o 
   1   1  15        5.79        5.97      3.41 o 
   2   1  15        0.37        2.81      2.08 o 
   3   1  15        3.42        3.42      2.58 o 
  -2   2  15       75.75       56.01     11.23 o 
  -1   2  15       17.96       12.55      5.20 o 
   0   2  15      121.47      131.22     11.18 o 
   1   2  15       47.58       48.80     14.96 o 
   2   2  15        0.11        3.75      2.65 o 
                                                 
